# Supplementary material for: Reemergence of Cosmopolitan Genotype Dengue Virus Serotype 2, Southern Vietnam
Source: Emerg Infect Dis. 2023 Oct;29(10):2180–2. doi: 10.3201/eid2910.230529 (PMC10521597; doi:10.3201/eid2910.230529)
Supplement: Appendix 2 — Additional list of acknowledgments. [file 23-0529-Techapp-s2.xlsx]

## Sheet: sequences
Article DOI: https://doi.org/10.3201/eid2910.230529
Reemergence of Cosmopolitan Genotype Dengue Virus Serotype 2, Southern Vietnam
Appendix 2. GISAID acknowledgments
Accession	Submitters	Organization	Org_location	Release_Date	Isolate	Species	Molecule_type	Length	Geo_Location	Country	Host	Isolation_Source	Collection_Date
OP999336	Bohl,J.A., Lay,S., Chea,S., Ahyong,V., Parker,D.M., Gallagher,S., Fintzi,J., Man,S., Ponce,A., Sreng,S., Kong,D., Oliveira,F., Kalantar,K., Tan,M., Fahsbender,L., Sheu,J., Neff,N., Detweiler,A.M., Yek,C., Ly,S., Sath,R., Huch,C., Kry,H., Leang,R., Huy,R., Lon,C., Tato,C.M., DeRisi,J.L., Manning,J.E., Pacheco,A.R., Oum,M.	NIAID-NIH, LMVR	USA	2022-12-18T00:00:00Z	109-0389	Dengue virus	ssRNA(+)	10694	Cambodia	Cambodia	Homo sapiens	blood	2020-09
OP999339	Bohl,J.A., Lay,S., Chea,S., Ahyong,V., Parker,D.M., Gallagher,S., Fintzi,J., Man,S., Ponce,A., Sreng,S., Kong,D., Oliveira,F., Kalantar,K., Tan,M., Fahsbender,L., Sheu,J., Neff,N., Detweiler,A.M., Yek,C., Ly,S., Sath,R., Huch,C., Kry,H., Leang,R., Huy,R., Lon,C., Tato,C.M., DeRisi,J.L., Manning,J.E., Oum,M.	National Institutes of Allergy and Infectious Diseases, Laboratory of Malaria and Vector Research	USA	2022-12-18T00:00:00Z	109-0384	Dengue virus	ssRNA(+)	10693	Cambodia	Cambodia	Homo sapiens	blood	2010-09
OQ000263	Bohl,J.A., Lay,S., Chea,S., Ahyong,V., Parker,D.M., Gallagher,S., Fintzi,J., Man,S., Ponce,A., Sreng,S., Kong,D., Oliveira,F., Kalantar,K., Tan,M., Fahsbender,L., Sheu,J., Neff,N., Detweiler,A.M., Yek,C., Ly,S., Sath,R., Huch,C., Kry,H., Leang,R., Huy,R., Lon,C., Tato,C.M., DeRisi,J.L., Manning,J.E., Oum,M.	NIAID-NIH, LMVR	USA	2022-12-18T00:00:00Z	109-0408	Dengue virus	ssRNA(+)	10477	Cambodia	Cambodia	Homo sapiens	blood	2020-09
OQ028205	Tran,V.T., Duong,K.T.H., Nguyen,N.M., Huynh,D.T.L., Ho,C.Q., Nguyen,P.T., Nguyen,C.V.V., Phan,Q.T., Huynh,T., Luong,T.H., Nguyen,H.V., Duong,T.B., Cao,T., Dong,T.H., McBride,A., Wills,B., Simmons,C.P., Yacoub,S.	Oxford University Clinical Research Unit, Dengue	Viet Nam	2022-12-18T00:00:00Z	44DX3-071	Dengue virus	ssRNA(+)	1485	Viet Nam	Viet Nam	Homo sapiens	blood	2017-03-27
OQ028206	Tran,V.T., Duong,K.T.H., Nguyen,N.M., Huynh,D.T.L., Ho,C.Q., Nguyen,P.T., Nguyen,C.V.V., Phan,Q.T., Huynh,T., Luong,T.H., Nguyen,H.V., Duong,T.B., Cao,T., Dong,T.H., McBride,A., Wills,B., Simmons,C.P., Yacoub,S.	Oxford University Clinical Research Unit, Dengue	Viet Nam	2022-12-18T00:00:00Z	44DX3-253	Dengue virus	ssRNA(+)	1485	Viet Nam	Viet Nam	Homo sapiens	blood	2018-03-21
OQ028207	Tran,V.T., Duong,K.T.H., Nguyen,N.M., Huynh,D.T.L., Ho,C.Q., Nguyen,P.T., Nguyen,C.V.V., Phan,Q.T., Huynh,T., Luong,T.H., Nguyen,H.V., Duong,T.B., Cao,T., Dong,T.H., McBride,A., Wills,B., Simmons,C.P., Yacoub,S.	Oxford University Clinical Research Unit, Dengue	Viet Nam	2022-12-18T00:00:00Z	44DX3-305	Dengue virus	ssRNA(+)	1485	Viet Nam	Viet Nam	Homo sapiens	blood	2019-07-03
OQ028208	Tran,V.T., Duong,K.T.H., Nguyen,N.M., Huynh,D.T.L., Ho,C.Q., Nguyen,P.T., Nguyen,C.V.V., Phan,Q.T., Huynh,T., Luong,T.H., Nguyen,H.V., Duong,T.B., Cao,T., Dong,T.H., McBride,A., Wills,B., Simmons,C.P., Yacoub,S.	Oxford University Clinical Research Unit, Dengue	Viet Nam	2022-12-18T00:00:00Z	44DX3-313	Dengue virus	ssRNA(+)	1485	Viet Nam	Viet Nam	Homo sapiens	blood	2019-07-15
OQ028209	Tran,V.T., Duong,K.T.H., Nguyen,N.M., Huynh,D.T.L., Ho,C.Q., Nguyen,P.T., Nguyen,C.V.V., Phan,Q.T., Huynh,T., Luong,T.H., Nguyen,H.V., Duong,T.B., Cao,T., Dong,T.H., McBride,A., Wills,B., Simmons,C.P., Yacoub,S.	Oxford University Clinical Research Unit, Dengue	Viet Nam	2022-12-18T00:00:00Z	44DX3-356	Dengue virus	ssRNA(+)	1485	Viet Nam	Viet Nam	Homo sapiens	blood	2020-08-31
OQ028210	Tran,V.T., Duong,K.T.H., Nguyen,N.M., Huynh,D.T.L., Ho,C.Q., Nguyen,P.T., Nguyen,C.V.V., Phan,Q.T., Huynh,T., Luong,T.H., Nguyen,H.V., Duong,T.B., Cao,T., Dong,T.H., McBride,A., Wills,B., Simmons,C.P., Yacoub,S.	Oxford University Clinical Research Unit, Dengue	Viet Nam	2022-12-18T00:00:00Z	44DX3-357	Dengue virus	ssRNA(+)	1485	Viet Nam	Viet Nam	Homo sapiens	blood	2020-09-01
OQ028211	Tran,V.T., Duong,K.T.H., Nguyen,N.M., Huynh,D.T.L., Ho,C.Q., Nguyen,P.T., Nguyen,C.V.V., Phan,Q.T., Huynh,T., Luong,T.H., Nguyen,H.V., Duong,T.B., Cao,T., Dong,T.H., McBride,A., Wills,B., Simmons,C.P., Yacoub,S.	Oxford University Clinical Research Unit, Dengue	Viet Nam	2022-12-18T00:00:00Z	44DX3-379	Dengue virus	ssRNA(+)	1485	Viet Nam	Viet Nam	Homo sapiens	blood	2020-11-09
OQ028212	Tran,V.T., Duong,K.T.H., Nguyen,N.M., Huynh,D.T.L., Ho,C.Q., Nguyen,P.T., Nguyen,C.V.V., Phan,Q.T., Huynh,T., Luong,T.H., Nguyen,H.V., Duong,T.B., Cao,T., Dong,T.H., McBride,A., Wills,B., Simmons,C.P., Yacoub,S.	Oxford University Clinical Research Unit, Dengue	Viet Nam	2022-12-18T00:00:00Z	44DX3-386	Dengue virus	ssRNA(+)	1485	Viet Nam	Viet Nam	Homo sapiens	blood	2020-11-30
OQ028213	Tran,V.T., Duong,K.T.H., Nguyen,N.M., Huynh,D.T.L., Ho,C.Q., Nguyen,P.T., Nguyen,C.V.V., Phan,Q.T., Huynh,T., Luong,T.H., Nguyen,H.V., Duong,T.B., Cao,T., Dong,T.H., McBride,A., Wills,B., Simmons,C.P., Yacoub,S.	Oxford University Clinical Research Unit, Dengue	Viet Nam	2022-12-18T00:00:00Z	44DX3-311	Dengue virus	ssRNA(+)	1485	Viet Nam	Viet Nam	Homo sapiens	blood	2019-07-23
OQ028214	Tran,V.T., Duong,K.T.H., Nguyen,N.M., Huynh,D.T.L., Ho,C.Q., Nguyen,P.T., Nguyen,C.V.V., Phan,Q.T., Huynh,T., Luong,T.H., Nguyen,H.V., Duong,T.B., Cao,T., Dong,T.H., McBride,A., Wills,B., Simmons,C.P., Yacoub,S.	Oxford University Clinical Research Unit, Dengue	Viet Nam	2022-12-18T00:00:00Z	44DX3-297	Dengue virus	ssRNA(+)	1485	Viet Nam	Viet Nam	Homo sapiens	blood	2019-06-10
OQ028215	Tran,V.T., Duong,K.T.H., Nguyen,N.M., Huynh,D.T.L., Ho,C.Q., Nguyen,P.T., Nguyen,C.V.V., Phan,Q.T., Huynh,T., Luong,T.H., Nguyen,H.V., Duong,T.B., Cao,T., Dong,T.H., McBride,A., Wills,B., Simmons,C.P., Yacoub,S.	Oxford University Clinical Research Unit, Dengue	Viet Nam	2022-12-18T00:00:00Z	53DX-123-102	Dengue virus	ssRNA(+)	10173	Viet Nam	Viet Nam	Homo sapiens	blood	2019-08-14
OQ028216	Tran,V.T., Duong,K.T.H., Nguyen,N.M., Huynh,D.T.L., Ho,C.Q., Nguyen,P.T., Nguyen,C.V.V., Phan,Q.T., Huynh,T., Luong,T.H., Nguyen,H.V., Duong,T.B., Cao,T., Dong,T.H., McBride,A., Wills,B., Simmons,C.P., Yacoub,S.	Oxford University Clinical Research Unit, Dengue	Viet Nam	2022-12-18T00:00:00Z	56DX-114-401	Dengue virus	ssRNA(+)	10173	Viet Nam	Viet Nam	Homo sapiens	blood	2022-05-25
OQ028217	Tran,V.T., Duong,K.T.H., Nguyen,N.M., Huynh,D.T.L., Ho,C.Q., Nguyen,P.T., Nguyen,C.V.V., Phan,Q.T., Huynh,T., Luong,T.H., Nguyen,H.V., Duong,T.B., Cao,T., Dong,T.H., McBride,A., Wills,B., Simmons,C.P., Yacoub,S.	Oxford University Clinical Research Unit, Dengue	Viet Nam	2022-12-18T00:00:00Z	28EI-003-001	Dengue virus	ssRNA(+)	10173	Viet Nam	Viet Nam	Homo sapiens	blood	2019-06-07
OQ028218	Tran,V.T., Duong,K.T.H., Nguyen,N.M., Huynh,D.T.L., Ho,C.Q., Nguyen,P.T., Nguyen,C.V.V., Phan,Q.T., Huynh,T., Luong,T.H., Nguyen,H.V., Duong,T.B., Cao,T., Dong,T.H., McBride,A., Wills,B., Simmons,C.P., Yacoub,S.	Oxford University Clinical Research Unit, Dengue	Viet Nam	2022-12-18T00:00:00Z	28EI-003-060	Dengue virus	ssRNA(+)	10173	Viet Nam	Viet Nam	Homo sapiens	blood	2019-10-14
OQ028219	Tran,V.T., Duong,K.T.H., Nguyen,N.M., Huynh,D.T.L., Ho,C.Q., Nguyen,P.T., Nguyen,C.V.V., Phan,Q.T., Huynh,T., Luong,T.H., Nguyen,H.V., Duong,T.B., Cao,T., Dong,T.H., McBride,A., Wills,B., Simmons,C.P., Yacoub,S.	Oxford University Clinical Research Unit, Dengue	Viet Nam	2022-12-18T00:00:00Z	28EI-003-099	Dengue virus	ssRNA(+)	10173	Viet Nam	Viet Nam	Homo sapiens	blood	2020-01-15
OQ028220	Tran,V.T., Duong,K.T.H., Nguyen,N.M., Huynh,D.T.L., Ho,C.Q., Nguyen,P.T., Nguyen,C.V.V., Phan,Q.T., Huynh,T., Luong,T.H., Nguyen,H.V., Duong,T.B., Cao,T., Dong,T.H., McBride,A., Wills,B., Simmons,C.P., Yacoub,S.	Oxford University Clinical Research Unit, Dengue	Viet Nam	2022-12-18T00:00:00Z	28EI-003-031	Dengue virus	ssRNA(+)	10173	Viet Nam	Viet Nam	Homo sapiens	blood	2019-08-14
OQ028221	Tran,V.T., Duong,K.T.H., Nguyen,N.M., Huynh,D.T.L., Ho,C.Q., Nguyen,P.T., Nguyen,C.V.V., Phan,Q.T., Huynh,T., Luong,T.H., Nguyen,H.V., Duong,T.B., Cao,T., Dong,T.H., McBride,A., Wills,B., Simmons,C.P., Yacoub,S.	Oxford University Clinical Research Unit, Dengue	Viet Nam	2022-12-18T00:00:00Z	28EI-003-077	Dengue virus	ssRNA(+)	10173	Viet Nam	Viet Nam	Homo sapiens	blood	2019-11-13
OQ028222	Tran,V.T., Duong,K.T.H., Nguyen,N.M., Huynh,D.T.L., Ho,C.Q., Nguyen,P.T., Nguyen,C.V.V., Phan,Q.T., Huynh,T., Luong,T.H., Nguyen,H.V., Duong,T.B., Cao,T., Dong,T.H., McBride,A., Wills,B., Simmons,C.P., Yacoub,S.	Oxford University Clinical Research Unit, Dengue	Viet Nam	2022-12-18T00:00:00Z	28EI-003-004	Dengue virus	ssRNA(+)	10173	Viet Nam	Viet Nam	Homo sapiens	blood	2019-06-25
OQ028223	Tran,V.T., Duong,K.T.H., Nguyen,N.M., Huynh,D.T.L., Ho,C.Q., Nguyen,P.T., Nguyen,C.V.V., Phan,Q.T., Huynh,T., Luong,T.H., Nguyen,H.V., Duong,T.B., Cao,T., Dong,T.H., McBride,A., Wills,B., Simmons,C.P., Yacoub,S.	Oxford University Clinical Research Unit, Dengue	Viet Nam	2022-12-18T00:00:00Z	28EI-003-090	Dengue virus	ssRNA(+)	10173	Viet Nam	Viet Nam	Homo sapiens	blood	2019-12-16
OQ028224	Tran,V.T., Duong,K.T.H., Nguyen,N.M., Huynh,D.T.L., Ho,C.Q., Nguyen,P.T., Nguyen,C.V.V., Phan,Q.T., Huynh,T., Luong,T.H., Nguyen,H.V., Duong,T.B., Cao,T., Dong,T.H., McBride,A., Wills,B., Simmons,C.P., Yacoub,S.	Oxford University Clinical Research Unit, Dengue	Viet Nam	2022-12-18T00:00:00Z	28EI-003-043	Dengue virus	ssRNA(+)	10173	Viet Nam	Viet Nam	Homo sapiens	blood	2019-09-09
OQ028225	Tran,V.T., Duong,K.T.H., Nguyen,N.M., Huynh,D.T.L., Ho,C.Q., Nguyen,P.T., Nguyen,C.V.V., Phan,Q.T., Huynh,T., Luong,T.H., Nguyen,H.V., Duong,T.B., Cao,T., Dong,T.H., McBride,A., Wills,B., Simmons,C.P., Yacoub,S.	Oxford University Clinical Research Unit, Dengue	Viet Nam	2022-12-18T00:00:00Z	28EI-003-118	Dengue virus	ssRNA(+)	10173	Viet Nam	Viet Nam	Homo sapiens	blood	2020-09-23
OQ028226	Tran,V.T., Duong,K.T.H., Nguyen,N.M., Huynh,D.T.L., Ho,C.Q., Nguyen,P.T., Nguyen,C.V.V., Phan,Q.T., Huynh,T., Luong,T.H., Nguyen,H.V., Duong,T.B., Cao,T., Dong,T.H., McBride,A., Wills,B., Simmons,C.P., Yacoub,S.	Oxford University Clinical Research Unit, Dengue	Viet Nam	2022-12-18T00:00:00Z	28EI-003-024	Dengue virus	ssRNA(+)	10173	Viet Nam	Viet Nam	Homo sapiens	blood	2019-08-01
OQ028227	Tran,V.T., Duong,K.T.H., Nguyen,N.M., Huynh,D.T.L., Ho,C.Q., Nguyen,P.T., Nguyen,C.V.V., Phan,Q.T., Huynh,T., Luong,T.H., Nguyen,H.V., Duong,T.B., Cao,T., Dong,T.H., McBride,A., Wills,B., Simmons,C.P., Yacoub,S.	Oxford University Clinical Research Unit, Dengue	Viet Nam	2022-12-18T00:00:00Z	28EI-003-022	Dengue virus	ssRNA(+)	10173	Viet Nam	Viet Nam	Homo sapiens	blood	2019-07-31
OQ028228	Tran,V.T., Duong,K.T.H., Nguyen,N.M., Huynh,D.T.L., Ho,C.Q., Nguyen,P.T., Nguyen,C.V.V., Phan,Q.T., Huynh,T., Luong,T.H., Nguyen,H.V., Duong,T.B., Cao,T., Dong,T.H., McBride,A., Wills,B., Simmons,C.P., Yacoub,S.	Oxford University Clinical Research Unit, Dengue	Viet Nam	2022-12-18T00:00:00Z	28EI-003-005	Dengue virus	ssRNA(+)	10173	Viet Nam	Viet Nam	Homo sapiens	blood	2019-06-26
OQ028229	Tran,V.T., Duong,K.T.H., Nguyen,N.M., Huynh,D.T.L., Ho,C.Q., Nguyen,P.T., Nguyen,C.V.V., Phan,Q.T., Huynh,T., Luong,T.H., Nguyen,H.V., Duong,T.B., Cao,T., Dong,T.H., McBride,A., Wills,B., Simmons,C.P., Yacoub,S.	Oxford University Clinical Research Unit, Dengue	Viet Nam	2022-12-18T00:00:00Z	44DX3-194	Dengue virus	ssRNA(+)	10173	Viet Nam	Viet Nam	Homo sapiens	blood	2017-08-03
OQ028230	Tran,V.T., Duong,K.T.H., Nguyen,N.M., Huynh,D.T.L., Ho,C.Q., Nguyen,P.T., Nguyen,C.V.V., Phan,Q.T., Huynh,T., Luong,T.H., Nguyen,H.V., Duong,T.B., Cao,T., Dong,T.H., McBride,A., Wills,B., Simmons,C.P., Yacoub,S.	Oxford University Clinical Research Unit, Dengue	Viet Nam	2022-12-18T00:00:00Z	44DX3-359	Dengue virus	ssRNA(+)	10173	Viet Nam	Viet Nam	Homo sapiens	blood	2020-09-07
OQ028231	Tran,V.T., Duong,K.T.H., Nguyen,N.M., Huynh,D.T.L., Ho,C.Q., Nguyen,P.T., Nguyen,C.V.V., Phan,Q.T., Huynh,T., Luong,T.H., Nguyen,H.V., Duong,T.B., Cao,T., Dong,T.H., McBride,A., Wills,B., Simmons,C.P., Yacoub,S.	Oxford University Clinical Research Unit, Dengue	Viet Nam	2022-12-18T00:00:00Z	44DX3-250	Dengue virus	ssRNA(+)	10173	Viet Nam	Viet Nam	Homo sapiens	blood	2018-01-17
OQ028232	Tran,V.T., Duong,K.T.H., Nguyen,N.M., Huynh,D.T.L., Ho,C.Q., Nguyen,P.T., Nguyen,C.V.V., Phan,Q.T., Huynh,T., Luong,T.H., Nguyen,H.V., Duong,T.B., Cao,T., Dong,T.H., McBride,A., Wills,B., Simmons,C.P., Yacoub,S.	Oxford University Clinical Research Unit, Dengue	Viet Nam	2022-12-18T00:00:00Z	44DX3-329	Dengue virus	ssRNA(+)	10173	Viet Nam	Viet Nam	Homo sapiens	blood	2020-03-02
OP984834	Su,W., Cao,Y., Lu,W.	Guangzhou Center for Disease Control and Prevention, Derpartment of Virology and Immunology	China	2022-12-17T00:00:00Z	22GZ11862_VNM	Dengue virus	ssRNA(+)	10628	Viet Nam	Viet Nam	Homo sapiens	blood	2022-11-20
OP954455	Prakash,O., Khan,D.N., Verma,A.K., Mishra,V.K., Srivastava,A.K., Jain,A.	KGMU, Microbiology	India	2022-12-11T00:00:00Z	D2FP_TII448.ab1	Dengue virus	ssRNA(+)	1125	India	India	Homo sapiens	blood	2022-09-02
OP954456	Prakash,O., Khan,D.N., Verma,A.K., Mishra,V.K., Srivastava,A.K., Jain,A.	KGMU, Microbiology	India	2022-12-11T00:00:00Z	D2FP_TIJ517.ab1	Dengue virus	ssRNA(+)	995	India	India	Homo sapiens	blood	2022-10-20
OP954457	Prakash,O., Khan,D.N., Verma,A.K., Mishra,V.K., Srivastava,A.K., Jain,A.	KGMU, Microbiology	India	2022-12-11T00:00:00Z	D2FP_TIJ637.ab1	Dengue virus	ssRNA(+)	1103	India	India	Homo sapiens	blood	2022-10-20
OP954458	Prakash,O., Khan,D.N., Verma,A.K., Mishra,V.K., Srivastava,A.K., Jain,A.	KGMU, Microbiology	India	2022-12-11T00:00:00Z	D2FP_TIJ864.ab1	Dengue virus	ssRNA(+)	1048	India	India	Homo sapiens	blood	2022-11-02
OP954459	Prakash,O., Khan,D.N., Verma,A.K., Mishra,V.K., Srivastava,A.K., Jain,A.	KGMU, Microbiology	India	2022-12-11T00:00:00Z	D2FP_TIK161.ab1	Dengue virus	ssRNA(+)	1042	India	India	Homo sapiens	blood	2022-11-02
OP954460	Prakash,O., Khan,D.N., Verma,A.K., Mishra,V.K., Srivastava,A.K., Jain,A.	KGMU, Microbiology	India	2022-12-11T00:00:00Z	D2FP_TIK435.ab1	Dengue virus	ssRNA(+)	1024	India	India	Homo sapiens	blood	2022-11-02
OP921000	Doddamane,M., Ramachandra,S.	Bangalore University, Biotechnology	India	2022-12-05T00:00:00Z	NC_Sample-1_56_D2	Dengue virus	ssRNA(+)	10595	India	India	Homo sapiens	blood	2022-07-29
OP921001	Doddamane,M., Ramachandra,S.	Bangalore University, Biotechnology	India	2022-12-05T00:00:00Z	NC_Sample-2_58_D2	Dengue virus	ssRNA(+)	10674	India	India	Homo sapiens	blood	2022-07-27
OP898559	Umair,M., Rehman,Z., Haider,S.A., Salman,M., Ikram,A.	National Institute of Health, Department of Virology	Pakistan	2022-12-03T00:00:00Z	NIH-PAK-12/2022	Dengue virus	ssRNA(+)	10497	Pakistan	Pakistan	Homo sapiens	blood	2022-10
OP895917	Nagy,O., Takacs,M., Nagy,A.	National Public Health Center, National Reference Laboratory for Viral Zoonoses	Hungary	2022-12-01T00:00:00Z	DENV2_9_2022	Dengue virus	ssRNA(+)	10611	Maldives	Maldives	Homo sapiens	blood	2021-12
OP895918	Nagy,O., Takacs,M., Nagy,A.	National Public Health Center, National Reference Laboratory for Viral Zoonoses	Hungary	2022-12-01T00:00:00Z	DENV2_2202_2019	Dengue virus	ssRNA(+)	10611	Cambodia	Cambodia	Homo sapiens	blood	2019-04
OP895919	Nagy,O., Takacs,M., Nagy,A.	National Public Health Center, National Reference Laboratory for Viral Zoonoses	Hungary	2022-12-01T00:00:00Z	DENV2_7030_2018	Dengue virus	ssRNA(+)	10618	Malaysia	Malaysia	Homo sapiens	blood	2018-11
OP811977	Umair,M., Rehman,Z., Haider,S.A., Salman,M., Ikram,A.	National Institute of Health, Department of Virology	Pakistan	2022-11-19T00:00:00Z	NIH-PAK-01/2022	Dengue virus	ssRNA(+)	10497	Pakistan	Pakistan	Homo sapiens	blood	2022-04-27
OP811978	Umair,M., Rehman,Z., Haider,S.A., Salman,M., Ikram,A.	National Institute of Health, Department of Virology	Pakistan	2022-11-19T00:00:00Z	NIH-PAK-02/2022	Dengue virus	ssRNA(+)	10497	Pakistan	Pakistan	Homo sapiens	blood	2022-04-27
OP811979	Umair,M., Rehman,Z., Haider,S.A., Salman,M., Ikram,A.	National Institute of Health, Department of Virology	Pakistan	2022-11-19T00:00:00Z	NIH-PAK-04/2022	Dengue virus	ssRNA(+)	10497	Pakistan	Pakistan	Homo sapiens	blood	2022-04-28
OP811980	Umair,M., Rehman,Z., Haider,S.A., Salman,M., Ikram,A.	National Institute of Health, Department of Virology	Pakistan	2022-11-19T00:00:00Z	NIH-PAK-05/2022	Dengue virus	ssRNA(+)	10497	Pakistan	Pakistan	Homo sapiens	blood	2022-04-28
OP811981	Umair,M., Rehman,Z., Haider,S.A., Salman,M., Ikram,A.	National Institute of Health, Department of Virology	Pakistan	2022-11-19T00:00:00Z	NIH-PAK-06/2022	Dengue virus	ssRNA(+)	10497	Pakistan	Pakistan	Homo sapiens	blood	2022-10-18
OP811982	Umair,M., Rehman,Z., Haider,S.A., Salman,M., Ikram,A.	National Institute of Health, Department of Virology	Pakistan	2022-11-19T00:00:00Z	NIH-PAK-07/2022	Dengue virus	ssRNA(+)	10497	Pakistan	Pakistan	Homo sapiens	blood	2022-09-13
OP811983	Umair,M., Rehman,Z., Haider,S.A., Salman,M., Ikram,A.	National Institute of Health, Department of Virology	Pakistan	2022-11-19T00:00:00Z	NIH-PAK-08/2022	Dengue virus	ssRNA(+)	10497	Pakistan	Pakistan	Homo sapiens	blood	2022-09-28
OP811984	Umair,M., Rehman,Z., Haider,S.A., Salman,M., Ikram,A.	National Institute of Health, Department of Virology	Pakistan	2022-11-19T00:00:00Z	NIH-PAK-09/2022	Dengue virus	ssRNA(+)	10497	Pakistan	Pakistan	Homo sapiens	blood	2022-09-30
OP808344	Sharma,V., Satapathy,P., Kang,M., Sarkar,S., Dhingra,S., Bora,I., Kaur,K., Goel,K., Aggarwal,A., Arora,N., Ratho,R.K.	Post Graduate Institute of Medical Education & Research, RVRDL, Department of Virology	India	2022-11-16T00:00:00Z	PKL/CHD/22/2022	Dengue virus	ssRNA(+)	1485	India	India	Homo sapiens	blood	2022-09
OP808345	Sharma,V., Satapathy,P., Kang,M., Sarkar,S., Dhingra,S., Bora,I., Kaur,K., Goel,K., Aggarwal,A., Arora,N., Ratho,R.K.	Post Graduate Institute of Medical Education & Research, RVRDL, Department of Virology	India	2022-11-16T00:00:00Z	PKL/CHD/36/2022	Dengue virus	ssRNA(+)	1485	India	India	Homo sapiens	blood	2022-09
OP808346	Sharma,V., Satapathy,P., Kang,M., Sarkar,S., Dhingra,S., Bora,I., Kaur,K., Goel,K., Aggarwal,A., Arora,N., Ratho,R.K.	Post Graduate Institute of Medical Education & Research, RVRDL, Department of Virology	India	2022-11-16T00:00:00Z	PKL/CHD/46/2022	Dengue virus	ssRNA(+)	1485	India	India	Homo sapiens	blood	2022-09
OP808347	Sharma,V., Satapathy,P., Kang,M., Sarkar,S., Dhingra,S., Bora,I., Kaur,K., Goel,K., Aggarwal,A., Arora,N., Ratho,R.K.	Post Graduate Institute of Medical Education & Research, RVRDL, Department of Virology	India	2022-11-16T00:00:00Z	PKL/CHD/25/2022	Dengue virus	ssRNA(+)	1485	India	India	Homo sapiens	blood	2022-09
OP808348	Sharma,V., Satapathy,P., Kang,M., Sarkar,S., Dhingra,S., Bora,I., Kaur,K., Goel,K., Aggarwal,A., Arora,N., Ratho,R.K.	Post Graduate Institute of Medical Education & Research, RVRDL, Department of Virology	India	2022-11-16T00:00:00Z	PKL/CHD/49/2022	Dengue virus	ssRNA(+)	1485	India	India	Homo sapiens	blood	2022-09
OP808349	Sharma,V., Satapathy,P., Kang,M., Sarkar,S., Dhingra,S., Bora,I., Kaur,K., Goel,K., Aggarwal,A., Arora,N., Ratho,R.K.	Post Graduate Institute of Medical Education & Research, RVRDL, Department of Virology	India	2022-11-16T00:00:00Z	PKL/CHD/39/2022	Dengue virus	ssRNA(+)	1485	India	India	Homo sapiens	blood	2022-09
OP808350	Sharma,V., Satapathy,P., Kang,M., Sarkar,S., Dhingra,S., Bora,I., Kaur,K., Goel,K., Aggarwal,A., Arora,N., Ratho,R.K.	Post Graduate Institute of Medical Education & Research, RVRDL, Department of Virology	India	2022-11-16T00:00:00Z	PKL/CHD/26/2022	Dengue virus	ssRNA(+)	1485	India	India	Homo sapiens	blood	2022-09
OP808351	Sharma,V., Satapathy,P., Kang,M., Sarkar,S., Dhingra,S., Bora,I., Kaur,K., Goel,K., Aggarwal,A., Arora,N., Ratho,R.K.	Post Graduate Institute of Medical Education & Research, RVRDL, Department of Virology	India	2022-11-16T00:00:00Z	PKL/CHD/50/2022	Dengue virus	ssRNA(+)	1485	India	India	Homo sapiens	blood	2022-09
OP808352	Sharma,V., Satapathy,P., Kang,M., Sarkar,S., Dhingra,S., Bora,I., Kaur,K., Goel,K., Aggarwal,A., Arora,N., Ratho,R.K.	Post Graduate Institute of Medical Education & Research, RVRDL, Department of Virology	India	2022-11-16T00:00:00Z	PKL/CHD/41/2022	Dengue virus	ssRNA(+)	1485	India	India	Homo sapiens	blood	2022-09
OP808353	Sharma,V., Satapathy,P., Kang,M., Sarkar,S., Dhingra,S., Bora,I., Kaur,K., Goel,K., Aggarwal,A., Arora,N., Ratho,R.K.	Post Graduate Institute of Medical Education & Research, RVRDL, Department of Virology	India	2022-11-16T00:00:00Z	PKL/CHD/27/2022	Dengue virus	ssRNA(+)	1485	India	India	Homo sapiens	blood	2022-09
OP808354	Sharma,V., Satapathy,P., Kang,M., Sarkar,S., Dhingra,S., Bora,I., Kaur,K., Goel,K., Aggarwal,A., Arora,N., Ratho,R.K.	Post Graduate Institute of Medical Education & Research, RVRDL, Department of Virology	India	2022-11-16T00:00:00Z	PKL/CHD/52/2022	Dengue virus	ssRNA(+)	1485	India	India	Homo sapiens	blood	2022-09
OP808355	Sharma,V., Satapathy,P., Kang,M., Sarkar,S., Dhingra,S., Bora,I., Kaur,K., Goel,K., Aggarwal,A., Arora,N., Ratho,R.K.	Post Graduate Institute of Medical Education & Research, RVRDL, Department of Virology	India	2022-11-16T00:00:00Z	PKL/CHD/42/2022	Dengue virus	ssRNA(+)	1485	India	India	Homo sapiens	blood	2022-09
OP808356	Sharma,V., Satapathy,P., Kang,M., Sarkar,S., Dhingra,S., Bora,I., Kaur,K., Goel,K., Aggarwal,A., Arora,N., Ratho,R.K.	Post Graduate Institute of Medical Education & Research, RVRDL, Department of Virology	India	2022-11-16T00:00:00Z	PKL/CHD/03/2022	Dengue virus	ssRNA(+)	1485	India	India	Homo sapiens	blood	2022-09
OP809581	Agrawal,T., Saraswat,S., Shashi,P., Ananthraj,A., Kumar,S., Chandele,A., Lodha,R., Singh,B., Medigeshi,G.R.	Translational Health Science and Technology Institute, Infection and Immunology	India	2022-11-16T00:00:00Z	THSTI-TRC-DENV2-10	Dengue virus	ssRNA(+)	10619	India	India	Homo sapiens	blood	2021
OP809582	Agrawal,T., Saraswat,S., Shashi,P., Ananthraj,A., Kumar,S., Chandele,A., Lodha,R., Singh,B., Medigeshi,G.R.	Translational Health Science and Technology Institute, Infection and Immunology	India	2022-11-16T00:00:00Z	THSTI-TRC-DENV2-11	Dengue virus	ssRNA(+)	10593	India	India	Homo sapiens	blood	2021
OP809583	Agrawal,T., Saraswat,S., Shashi,P., Ananthraj,A., Kumar,S., Chandele,A., Lodha,R., Singh,B., Medigeshi,G.R.	Translational Health Science and Technology Institute, Infection and Immunology	India	2022-11-16T00:00:00Z	THSTI-TRC-DENV2-12	Dengue virus	ssRNA(+)	10699	India	India	Homo sapiens	blood	2019
MZ490487	Deval,H., Behera,S.P., Bhardwaj,P., Srivastava,N., Srivastava,R.K., Kavathekar,A.	ICMR-Regional Medical Research Centre, molecular biology	India	2022-11-09T00:00:00Z	GKP/DENV-2/1921207/19	Dengue virus	ssRNA(+)	511	India	India	Homo sapiens	blood	2019-11
MZ490488	Deval,H., Behera,S.P., Bhardwaj,P., Srivastava,N., Srivastava,R.K., Kavathekar,A.	ICMR-Regional Medical Research Centre, molecular biology	India	2022-11-09T00:00:00Z	GKP/DENV-2/1821036/18	Dengue virus	ssRNA(+)	502	India	India	Homo sapiens	blood	2018-10
MZ490489	Deval,H., Behera,S.P., Bhardwaj,P., Srivastava,N., Srivastava,R.K., Kavathekar,A.	ICMR-Regional Medical Research Centre, molecular biology	India	2022-11-09T00:00:00Z	GKP/DENV-2/1821090/18	Dengue virus	ssRNA(+)	497	India	India	Homo sapiens	blood	2018-10
MZ490490	Deval,H., Behera,S.P., Bhardwaj,P., Srivastava,N., Srivastava,R.K., Kavathekar,A.	ICMR-Regional Medical Research Centre, molecular biology	India	2022-11-09T00:00:00Z	GKP/DENV-2/1821103/18	Dengue virus	ssRNA(+)	507	India	India	Homo sapiens	blood	2018-10
MZ490491	Deval,H., Behera,S.P., Bhardwaj,P., Srivastava,N., Srivastava,R.K., Kavathekar,A.	ICMR-Regional Medical Research Centre, molecular biology	India	2022-11-09T00:00:00Z	GKP/DENV-2/1821013/18	Dengue virus	ssRNA(+)	508	India	India	Homo sapiens	blood	2018-10
MZ490492	Deval,H., Behera,S.P., Bhardwaj,P., Srivastava,N., Srivastava,R.K., Kavathekar,A.	ICMR-Regional Medical Research Centre, molecular biology	India	2022-11-09T00:00:00Z	GKP/DENV-2/1821014/18	Dengue virus	ssRNA(+)	508	India	India	Homo sapiens	blood	2018-10
MZ490493	Deval,H., Behera,S.P., Bhardwaj,P., Srivastava,N., Srivastava,R.K., Kavathekar,A.	ICMR-Regional Medical Research Centre, molecular biology	India	2022-11-09T00:00:00Z	GKP/DENV-2/1821025/18	Dengue virus	ssRNA(+)	507	India	India	Homo sapiens	blood	2018-10
MZ490494	Deval,H., Behera,S.P., Bhardwaj,P., Srivastava,N., Srivastava,R.K., Kavathekar,A.	ICMR-Regional Medical Research Centre, molecular biology	India	2022-11-09T00:00:00Z	GKP/DENV-2/1821032/18	Dengue virus	ssRNA(+)	509	India	India	Homo sapiens	blood	2018-10
MZ490495	Deval,H., Behera,S.P., Bhardwaj,P., Srivastava,N., Srivastava,R.K., Kavathekar,A.	ICMR-Regional Medical Research Centre, molecular biology	India	2022-11-09T00:00:00Z	GKP/DENV-2/1821038/18	Dengue virus	ssRNA(+)	509	India	India	Homo sapiens	blood	2018-10
MZ490496	Deval,H., Behera,S.P., Bhardwaj,P., Srivastava,N., Srivastava,R.K., Kavathekar,A.	ICMR-Regional Medical Research Centre, molecular biology	India	2022-11-09T00:00:00Z	GKP/DENV-2/1821046/18	Dengue virus	ssRNA(+)	507	India	India	Homo sapiens	blood	2018-10
MZ490497	Deval,H., Behera,S.P., Bhardwaj,P., Srivastava,N., Srivastava,R.K., Kavathekar,A.	ICMR-Regional Medical Research Centre, molecular biology	India	2022-11-09T00:00:00Z	GKP/DENV-2/1821047/18	Dengue virus	ssRNA(+)	501	India	India	Homo sapiens	blood	2018-10
MZ490498	Deval,H., Behera,S.P., Bhardwaj,P., Srivastava,N., Srivastava,R.K., Kavathekar,A.	ICMR-Regional Medical Research Centre, molecular biology	India	2022-11-09T00:00:00Z	GKP/DENV-2/1821049/18	Dengue virus	ssRNA(+)	507	India	India	Homo sapiens	blood	2018-10
MZ490499	Deval,H., Behera,S.P., Bhardwaj,P., Srivastava,N., Srivastava,R.K., Kavathekar,A.	ICMR-Regional Medical Research Centre, molecular biology	India	2022-11-09T00:00:00Z	GKP/DENV-2/1821056/18	Dengue virus	ssRNA(+)	508	India	India	Homo sapiens	blood	2018-10
MZ490500	Deval,H., Behera,S.P., Bhardwaj,P., Srivastava,N., Srivastava,R.K., Kavathekar,A.	ICMR-Regional Medical Research Centre, molecular biology	India	2022-11-09T00:00:00Z	GKP/DENV-2/1821068/18	Dengue virus	ssRNA(+)	507	India	India	Homo sapiens	blood	2018-10
MZ490501	Deval,H., Behera,S.P., Bhardwaj,P., Srivastava,N., Srivastava,R.K., Kavathekar,A.	ICMR-Regional Medical Research Centre, molecular biology	India	2022-11-09T00:00:00Z	GKP/DENV-2/1921005/19	Dengue virus	ssRNA(+)	507	India	India	Homo sapiens	blood	2019-11
MZ490502	Deval,H., Behera,S.P., Bhardwaj,P., Srivastava,N., Srivastava,R.K., Kavathekar,A.	ICMR-Regional Medical Research Centre, molecular biology	India	2022-11-09T00:00:00Z	GKP/DENV-2/1921006/19	Dengue virus	ssRNA(+)	507	India	India	Homo sapiens	blood	2019-11
MZ490503	Deval,H., Behera,S.P., Bhardwaj,P., Srivastava,N., Srivastava,R.K., Kavathekar,A.	ICMR-Regional Medical Research Centre, molecular biology	India	2022-11-09T00:00:00Z	GKP/DENV-2/1921016/19	Dengue virus	ssRNA(+)	454	India	India	Homo sapiens	blood	2019-11
MZ490504	Deval,H., Behera,S.P., Bhardwaj,P., Srivastava,N., Srivastava,R.K., Kavathekar,A.	ICMR-Regional Medical Research Centre, molecular biology	India	2022-11-09T00:00:00Z	GKP/DENV-2/1921019/19	Dengue virus	ssRNA(+)	454	India	India	Homo sapiens	blood	2019-11
MZ490505	Deval,H., Behera,S.P., Bhardwaj,P., Srivastava,N., Srivastava,R.K., Kavathekar,A.	ICMR-Regional Medical Research Centre, molecular biology	India	2022-11-09T00:00:00Z	GKP/DENV-2/1921022/19	Dengue virus	ssRNA(+)	507	India	India	Homo sapiens	blood	2019-11
MZ490506	Deval,H., Behera,S.P., Bhardwaj,P., Srivastava,N., Srivastava,R.K., Kavathekar,A.	ICMR-Regional Medical Research Centre, molecular biology	India	2022-11-09T00:00:00Z	GKP/DENV-2/1921044/19	Dengue virus	ssRNA(+)	507	India	India	Homo sapiens	blood	2019-11
MZ490507	Deval,H., Behera,S.P., Bhardwaj,P., Srivastava,N., Srivastava,R.K., Kavathekar,A.	ICMR-Regional Medical Research Centre, molecular biology	India	2022-11-09T00:00:00Z	GKP/DENV-2/1821074/18	Dengue virus	ssRNA(+)	464	India	India	Homo sapiens	blood	2018-10
MZ490508	Deval,H., Behera,S.P., Bhardwaj,P., Srivastava,N., Srivastava,R.K., Kavathekar,A.	ICMR-Regional Medical Research Centre, molecular biology	India	2022-11-09T00:00:00Z	GKP/DENV-2/1821079/18	Dengue virus	ssRNA(+)	507	India	India	Homo sapiens	blood	2018-10
MZ490509	Deval,H., Behera,S.P., Bhardwaj,P., Srivastava,N., Srivastava,R.K., Kavathekar,A.	ICMR-Regional Medical Research Centre, molecular biology	India	2022-11-09T00:00:00Z	GKP/DENV-2/1821081/18	Dengue virus	ssRNA(+)	482	India	India	Homo sapiens	blood	2018-10
MZ490510	Deval,H., Behera,S.P., Bhardwaj,P., Srivastava,N., Srivastava,R.K., Kavathekar,A.	ICMR-Regional Medical Research Centre, molecular biology	India	2022-11-09T00:00:00Z	GKP/DENV-2/1921120/19	Dengue virus	ssRNA(+)	510	India	India	Homo sapiens	blood	2019-11
MZ490511	Deval,H., Behera,S.P., Bhardwaj,P., Srivastava,N., Srivastava,R.K., Kavathekar,A.	ICMR-Regional Medical Research Centre, molecular biology	India	2022-11-09T00:00:00Z	GKP/DENV-2/1921257/19	Dengue virus	ssRNA(+)	500	India	India	Homo sapiens	blood	2019-11
MZ490512	Deval,H., Behera,S.P., Bhardwaj,P., Srivastava,N., Srivastava,R.K., Kavathekar,A.	ICMR-Regional Medical Research Centre, molecular biology	India	2022-11-09T00:00:00Z	GKP/DENV-2/1921175/19	Dengue virus	ssRNA(+)	500	India	India	Homo sapiens	blood	2019-11
MZ490513	Deval,H., Behera,S.P., Bhardwaj,P., Srivastava,N., Srivastava,R.K., Kavathekar,A.	ICMR-Regional Medical Research Centre, molecular biology	India	2022-11-09T00:00:00Z	GKP/DENV-2/1821101/18	Dengue virus	ssRNA(+)	440	India	India	Homo sapiens	blood	2018-10
OL960212	Harapan,H., Michie,A., Ernst,T., Panta,K., Mudatsir,M., Yohan,B., Haryanto,S., McCarthy,S., Sasmono,R.T., Imrie,A.	Universitas Syiah Kuala, Medical Research Unit	Indonesia	2022-11-05T00:00:00Z	D2/IDN_Jambi_043/2016	Dengue virus	ssRNA(+)	1485	Indonesia: Jambi	Indonesia	Homo sapiens	blood	2016-09-16
OL960213	Harapan,H., Michie,A., Ernst,T., Panta,K., Mudatsir,M., Yohan,B., Haryanto,S., McCarthy,S., Sasmono,R.T., Imrie,A.	Universitas Syiah Kuala, Medical Research Unit	Indonesia	2022-11-05T00:00:00Z	D2/IDN_Jambi_038/2016	Dengue virus	ssRNA(+)	1485	Indonesia: Jambi	Indonesia	Homo sapiens	blood	2016-08-24
OL960214	Harapan,H., Michie,A., Ernst,T., Panta,K., Mudatsir,M., Yohan,B., Haryanto,S., McCarthy,S., Sasmono,R.T., Imrie,A.	Universitas Syiah Kuala, Medical Research Unit	Indonesia	2022-11-05T00:00:00Z	D2/IDN_Jambi_032/2016	Dengue virus	ssRNA(+)	1485	Indonesia: Jambi	Indonesia	Homo sapiens	blood	2016-08-11
OL960215	Harapan,H., Michie,A., Ernst,T., Panta,K., Mudatsir,M., Yohan,B., Haryanto,S., McCarthy,S., Sasmono,R.T., Imrie,A.	Universitas Syiah Kuala, Medical Research Unit	Indonesia	2022-11-05T00:00:00Z	D2/IDN_Jambi_029/2016	Dengue virus	ssRNA(+)	1485	Indonesia: Jambi	Indonesia	Homo sapiens	blood	2016-08-08
OL960216	Harapan,H., Michie,A., Ernst,T., Panta,K., Mudatsir,M., Yohan,B., Haryanto,S., McCarthy,S., Sasmono,R.T., Imrie,A.	Universitas Syiah Kuala, Medical Research Unit	Indonesia	2022-11-05T00:00:00Z	D2/IDN_Jambi_025/2016	Dengue virus	ssRNA(+)	1485	Indonesia: Jambi	Indonesia	Homo sapiens	blood	2016-12-22
OL960217	Harapan,H., Michie,A., Ernst,T., Panta,K., Mudatsir,M., Yohan,B., Haryanto,S., McCarthy,S., Sasmono,R.T., Imrie,A.	Universitas Syiah Kuala, Medical Research Unit	Indonesia	2022-11-05T00:00:00Z	D2/IDN_Jambi_024/2016	Dengue virus	ssRNA(+)	1485	Indonesia: Jambi	Indonesia	Homo sapiens	blood	2016-07-22
OL960218	Harapan,H., Michie,A., Ernst,T., Panta,K., Mudatsir,M., Yohan,B., Haryanto,S., McCarthy,S., Sasmono,R.T., Imrie,A.	Universitas Syiah Kuala, Medical Research Unit	Indonesia	2022-11-05T00:00:00Z	D2/IDN_Jambi_021/2016	Dengue virus	ssRNA(+)	1485	Indonesia: Jambi	Indonesia	Homo sapiens	blood	2016-06-30
OL960219	Harapan,H., Michie,A., Ernst,T., Panta,K., Mudatsir,M., Yohan,B., Haryanto,S., McCarthy,S., Sasmono,R.T., Imrie,A.	Universitas Syiah Kuala, Medical Research Unit	Indonesia	2022-11-05T00:00:00Z	D2/IDN_Aceh_046/2015	Dengue virus	ssRNA(+)	1485	Indonesia: Aceh	Indonesia	Homo sapiens	blood	2015-06-16
OL960220	Harapan,H., Michie,A., Ernst,T., Panta,K., Mudatsir,M., Yohan,B., Haryanto,S., McCarthy,S., Sasmono,R.T., Imrie,A.	Universitas Syiah Kuala, Medical Research Unit	Indonesia	2022-11-05T00:00:00Z	D2/IDN_Aceh_036/2015	Dengue virus	ssRNA(+)	1456	Indonesia: Aceh	Indonesia	Homo sapiens	blood	2015-08-19
OL960221	Harapan,H., Michie,A., Ernst,T., Panta,K., Mudatsir,M., Yohan,B., Haryanto,S., McCarthy,S., Sasmono,R.T., Imrie,A.	Universitas Syiah Kuala, Medical Research Unit	Indonesia	2022-11-05T00:00:00Z	D2/IDN_Aceh_017/2015	Dengue virus	ssRNA(+)	1485	Indonesia: Aceh	Indonesia	Homo sapiens	blood	2015-09-14
MN628232	Baliere,C., Thiberge,J.-M., Vandenbogaert,M., Calvez,E., Somlor,S., Grandadam,M., Caro,V.	Institut Pasteur, Environnement et Risques Infectieux	France	2022-10-30T00:00:00Z	2012_0237	Dengue virus	ssRNA(+)	1485	Laos	Laos	Homo sapiens		2012
MN628233	Baliere,C., Thiberge,J.-M., Vandenbogaert,M., Calvez,E., Somlor,S., Grandadam,M., Caro,V.	Institut Pasteur, Environnement et Risques Infectieux	France	2022-10-30T00:00:00Z	2010_2724	Dengue virus	ssRNA(+)	1485	Laos	Laos	Homo sapiens		2010
MN628234	Baliere,C., Thiberge,J.-M., Vandenbogaert,M., Calvez,E., Somlor,S., Grandadam,M., Caro,V.	Institut Pasteur, Environnement et Risques Infectieux	France	2022-10-30T00:00:00Z	2012_0254	Dengue virus	ssRNA(+)	1485	Laos	Laos	Homo sapiens		2012
MN628235	Baliere,C., Thiberge,J.-M., Vandenbogaert,M., Calvez,E., Somlor,S., Grandadam,M., Caro,V.	Institut Pasteur, Environnement et Risques Infectieux	France	2022-10-30T00:00:00Z	2012_0423	Dengue virus	ssRNA(+)	1485	Laos	Laos	Homo sapiens		2012
MN628236	Baliere,C., Thiberge,J.-M., Vandenbogaert,M., Calvez,E., Somlor,S., Grandadam,M., Caro,V.	Institut Pasteur, Environnement et Risques Infectieux	France	2022-10-30T00:00:00Z	2012_0388	Dengue virus	ssRNA(+)	1485	Laos	Laos	Homo sapiens		2012
MN628237	Baliere,C., Thiberge,J.-M., Vandenbogaert,M., Calvez,E., Somlor,S., Grandadam,M., Caro,V.	Institut Pasteur, Environnement et Risques Infectieux	France	2022-10-30T00:00:00Z	2012_0181	Dengue virus	ssRNA(+)	1485	Laos	Laos	Homo sapiens		2012
MN628238	Baliere,C., Thiberge,J.-M., Vandenbogaert,M., Calvez,E., Somlor,S., Grandadam,M., Caro,V.	Institut Pasteur, Environnement et Risques Infectieux	France	2022-10-30T00:00:00Z	2012_0425	Dengue virus	ssRNA(+)	1485	Laos	Laos	Homo sapiens		2012
MN628239	Baliere,C., Thiberge,J.-M., Vandenbogaert,M., Calvez,E., Somlor,S., Grandadam,M., Caro,V.	Institut Pasteur, Environnement et Risques Infectieux	France	2022-10-30T00:00:00Z	2012_0449	Dengue virus	ssRNA(+)	1485	Laos	Laos	Homo sapiens		2012
MN628240	Baliere,C., Thiberge,J.-M., Vandenbogaert,M., Calvez,E., Somlor,S., Grandadam,M., Caro,V.	Institut Pasteur, Environnement et Risques Infectieux	France	2022-10-30T00:00:00Z	2012_0404	Dengue virus	ssRNA(+)	1485	Laos	Laos	Homo sapiens		2012
MN628241	Baliere,C., Thiberge,J.-M., Vandenbogaert,M., Calvez,E., Somlor,S., Grandadam,M., Caro,V.	Institut Pasteur, Environnement et Risques Infectieux	France	2022-10-30T00:00:00Z	2012_0468	Dengue virus	ssRNA(+)	1485	Laos	Laos	Homo sapiens		2012
MN628242	Baliere,C., Thiberge,J.-M., Vandenbogaert,M., Calvez,E., Somlor,S., Grandadam,M., Caro,V.	Institut Pasteur, Environnement et Risques Infectieux	France	2022-10-30T00:00:00Z	2010_2723	Dengue virus	ssRNA(+)	1485	Laos	Laos	Homo sapiens		2010
MN628243	Baliere,C., Thiberge,J.-M., Vandenbogaert,M., Calvez,E., Somlor,S., Grandadam,M., Caro,V.	Institut Pasteur, Environnement et Risques Infectieux	France	2022-10-30T00:00:00Z	2010_3023	Dengue virus	ssRNA(+)	1485	Laos	Laos	Homo sapiens		2010
MN628244	Baliere,C., Thiberge,J.-M., Vandenbogaert,M., Calvez,E., Somlor,S., Grandadam,M., Caro,V.	Institut Pasteur, Environnement et Risques Infectieux	France	2022-10-30T00:00:00Z	2010_3024	Dengue virus	ssRNA(+)	1485	Laos	Laos	Homo sapiens		2010
MN628245	Baliere,C., Thiberge,J.-M., Vandenbogaert,M., Calvez,E., Somlor,S., Grandadam,M., Caro,V.	Institut Pasteur, Environnement et Risques Infectieux	France	2022-10-30T00:00:00Z	2010_2498	Dengue virus	ssRNA(+)	1485	Laos	Laos	Homo sapiens		2010
MN628246	Baliere,C., Thiberge,J.-M., Vandenbogaert,M., Calvez,E., Somlor,S., Grandadam,M., Caro,V.	Institut Pasteur, Environnement et Risques Infectieux	France	2022-10-30T00:00:00Z	2010_2500	Dengue virus	ssRNA(+)	1485	Laos	Laos	Homo sapiens		2010
MN628247	Baliere,C., Thiberge,J.-M., Vandenbogaert,M., Calvez,E., Somlor,S., Grandadam,M., Caro,V.	Institut Pasteur, Environnement et Risques Infectieux	France	2022-10-30T00:00:00Z	2012_0265	Dengue virus	ssRNA(+)	1485	Laos	Laos	Homo sapiens		2012
MN628248	Baliere,C., Thiberge,J.-M., Vandenbogaert,M., Calvez,E., Somlor,S., Grandadam,M., Caro,V.	Institut Pasteur, Environnement et Risques Infectieux	France	2022-10-30T00:00:00Z	2012_0309	Dengue virus	ssRNA(+)	1485	Laos	Laos	Homo sapiens		2012
MN628249	Baliere,C., Thiberge,J.-M., Vandenbogaert,M., Calvez,E., Somlor,S., Grandadam,M., Caro,V.	Institut Pasteur, Environnement et Risques Infectieux	France	2022-10-30T00:00:00Z	2010_1947	Dengue virus	ssRNA(+)	1485	Laos	Laos	Homo sapiens		2010
MN628250	Baliere,C., Thiberge,J.-M., Vandenbogaert,M., Calvez,E., Somlor,S., Grandadam,M., Caro,V.	Institut Pasteur, Environnement et Risques Infectieux	France	2022-10-30T00:00:00Z	2010_2108	Dengue virus	ssRNA(+)	1485	Laos	Laos	Homo sapiens		2010
MN628251	Baliere,C., Thiberge,J.-M., Vandenbogaert,M., Calvez,E., Somlor,S., Grandadam,M., Caro,V.	Institut Pasteur, Environnement et Risques Infectieux	France	2022-10-30T00:00:00Z	2010_2340	Dengue virus	ssRNA(+)	1485	Laos	Laos	Homo sapiens		2010
MN628252	Baliere,C., Thiberge,J.-M., Vandenbogaert,M., Calvez,E., Somlor,S., Grandadam,M., Caro,V.	Institut Pasteur, Environnement et Risques Infectieux	France	2022-10-30T00:00:00Z	2012_0136	Dengue virus	ssRNA(+)	1485	Laos	Laos	Homo sapiens		2012
OP678009	Yang,F.	Shenzhen Center for Disease Control and Prevention, Institution of Pathogen Biology	China	2022-10-24T00:00:00Z	D2/19YS00077/Shenzhen/2019	Dengue virus	ssRNA(+)	1485	China	China	Homo sapiens	blood	2019-07-04
OP684143	Yu,H.	Hangzhou Center for Disease Control and Prevention, Microbiology Detection	China	2022-10-24T00:00:00Z	DENV-2/CN/HZ17-1003/2017	Dengue virus	ssRNA(+)	10176	China	China	Homo sapiens	blood	2017-09-12
OP684144	Yu,H.	Hangzhou Center for Disease Control and Prevention, Microbiology Detection	China	2022-10-24T00:00:00Z	DENV-2/CN/HZ17-1312/2017	Dengue virus	ssRNA(+)	10176	China	China	Homo sapiens	blood	2017-09-18
OP684145	Yu,H.	Hangzhou Center for Disease Control and Prevention, Microbiology Detection	China	2022-10-24T00:00:00Z	DENV-2/CN/HZ17-1358/2017	Dengue virus	ssRNA(+)	10176	China	China	Homo sapiens	blood	2017-09-20
OP684146	Yu,H.	Hangzhou Center for Disease Control and Prevention, Microbiology Detection	China	2022-10-24T00:00:00Z	DENV-2/CN/HZ17-1431/2017	Dengue virus	ssRNA(+)	10176	China	China	Homo sapiens	blood	2017-09-23
OP684147	Yu,H.	Hangzhou Center for Disease Control and Prevention, Microbiology Detection	China	2022-10-24T00:00:00Z	DENV-2/CN/HZ17-1450/2017	Dengue virus	ssRNA(+)	10176	China	China	Homo sapiens	blood	2017-09-19
OP684148	Yu,H.	Hangzhou Center for Disease Control and Prevention, Microbiology Detection	China	2022-10-24T00:00:00Z	DENV-2/CN/HZ17-1469/2017	Dengue virus	ssRNA(+)	10176	China	China	Homo sapiens	blood	2017-09-21
OP684149	Yu,H.	Hangzhou Center for Disease Control and Prevention, Microbiology Detection	China	2022-10-24T00:00:00Z	DENV-2/CN/HZ17-1535/2017	Dengue virus	ssRNA(+)	10176	China	China	Homo sapiens	blood	2017-09-26
OP684150	Yu,H.	Hangzhou Center for Disease Control and Prevention, Microbiology Detection	China	2022-10-24T00:00:00Z	DENV-2/CN/HZ17-1536/2017	Dengue virus	ssRNA(+)	10176	China	China	Homo sapiens	blood	2017-09-27
OP684151	Yu,H.	Hangzhou Center for Disease Control and Prevention, Microbiology Detection	China	2022-10-24T00:00:00Z	DENV-2/CN/HZ17-1560/2017	Dengue virus	ssRNA(+)	10176	China	China	Homo sapiens	blood	2017-09-26
OP684152	Yu,H.	Hangzhou Center for Disease Control and Prevention, Microbiology Detection	China	2022-10-24T00:00:00Z	DENV-2/CN/HZ17-17/2017	Dengue virus	ssRNA(+)	10176	China	China	Homo sapiens	blood	2017-07-02
OP684153	Yu,H.	Hangzhou Center for Disease Control and Prevention, Microbiology Detection	China	2022-10-24T00:00:00Z	DENV-2/CN/HZ17-244/2017	Dengue virus	ssRNA(+)	10176	China	China	Homo sapiens	blood	2017-08-29
OP684154	Yu,H.	Hangzhou Center for Disease Control and Prevention, Microbiology Detection	China	2022-10-24T00:00:00Z	DENV-2/CN/HZ17-263/2017	Dengue virus	ssRNA(+)	10176	China	China	Homo sapiens	blood	2017-08-28
OP684155	Yu,H.	Hangzhou Center for Disease Control and Prevention, Microbiology Detection	China	2022-10-24T00:00:00Z	DENV-2/CN/HZ17-265/2017	Dengue virus	ssRNA(+)	10176	China	China	Homo sapiens	blood	2017-08-28
OP684156	Yu,H.	Hangzhou Center for Disease Control and Prevention, Microbiology Detection	China	2022-10-24T00:00:00Z	DENV-2/CN/HZ17-30/2017	Dengue virus	ssRNA(+)	10176	China	China	Homo sapiens	blood	2017-08-22
OP684157	Yu,H.	Hangzhou Center for Disease Control and Prevention, Microbiology Detection	China	2022-10-24T00:00:00Z	DENV-2/CN/HZ17-316/2017	Dengue virus	ssRNA(+)	10176	China	China	Homo sapiens	blood	2017-08-30
OP684158	Yu,H.	Hangzhou Center for Disease Control and Prevention, Microbiology Detection	China	2022-10-24T00:00:00Z	DENV-2/CN/HZ17-333/2017	Dengue virus	ssRNA(+)	10176	China	China	Homo sapiens	blood	2017-08-29
OP684159	Yu,H.	Hangzhou Center for Disease Control and Prevention, Microbiology Detection	China	2022-10-24T00:00:00Z	DENV-2/CN/HZ17-406-1/2017	Dengue virus	ssRNA(+)	10176	China	China	Homo sapiens	blood	2017-08-31
OP684160	Yu,H.	Hangzhou Center for Disease Control and Prevention, Microbiology Detection	China	2022-10-24T00:00:00Z	DENV-2/CN/HZ17-414/2017	Dengue virus	ssRNA(+)	10176	China	China	Homo sapiens	blood	2017-08-30
OP684161	Yu,H.	Hangzhou Center for Disease Control and Prevention, Microbiology Detection	China	2022-10-24T00:00:00Z	DENV-2/CN/HZ17-436/2017	Dengue virus	ssRNA(+)	10176	China	China	Homo sapiens	blood	2017-08-31
OP684162	Yu,H.	Hangzhou Center for Disease Control and Prevention, Microbiology Detection	China	2022-10-24T00:00:00Z	DENV-2/CN/HZ17-439/2017	Dengue virus	ssRNA(+)	10176	China	China	Homo sapiens	blood	2017-08-31
OP684163	Yu,H.	Hangzhou Center for Disease Control and Prevention, Microbiology Detection	China	2022-10-24T00:00:00Z	DENV-2/CN/HZ17-455/2017	Dengue virus	ssRNA(+)	10176	China	China	Homo sapiens	blood	2017-08-29
OP684164	Yu,H.	Hangzhou Center for Disease Control and Prevention, Microbiology Detection	China	2022-10-24T00:00:00Z	DENV-2/CN/HZ17-456/2017	Dengue virus	ssRNA(+)	10176	China	China	Homo sapiens	blood	2017-08-29
OP684165	Yu,H.	Hangzhou Center for Disease Control and Prevention, Microbiology Detection	China	2022-10-24T00:00:00Z	DENV-2/CN/HZ17-505/2017	Dengue virus	ssRNA(+)	10176	China	China	Homo sapiens	blood	2017-09-01
OP684166	Yu,H.	Hangzhou Center for Disease Control and Prevention, Microbiology Detection	China	2022-10-24T00:00:00Z	DENV-2/CN/HZ17-510/2017	Dengue virus	ssRNA(+)	10176	China	China	Homo sapiens	blood	2017-09-02
OP684167	Yu,H.	Hangzhou Center for Disease Control and Prevention, Microbiology Detection	China	2022-10-24T00:00:00Z	DENV-2/CN/HZ17-511/2017	Dengue virus	ssRNA(+)	10176	China	China	Homo sapiens	blood	2017-09-02
OP684168	Yu,H.	Hangzhou Center for Disease Control and Prevention, Microbiology Detection	China	2022-10-24T00:00:00Z	DENV-2/CN/HZ17-545/2017	Dengue virus	ssRNA(+)	10176	China	China	Homo sapiens	blood	2017-09-03
OP684169	Yu,H.	Hangzhou Center for Disease Control and Prevention, Microbiology Detection	China	2022-10-24T00:00:00Z	DENV-2/CN/HZ17-594/2017	Dengue virus	ssRNA(+)	10176	China	China	Homo sapiens	blood	2017-09-03
OP684170	Yu,H.	Hangzhou Center for Disease Control and Prevention, Microbiology Detection	China	2022-10-24T00:00:00Z	DENV-2/CN/HZ17-666/2017	Dengue virus	ssRNA(+)	10176	China	China	Homo sapiens	blood	2017-09-05
OP684171	Yu,H.	Hangzhou Center for Disease Control and Prevention, Microbiology Detection	China	2022-10-24T00:00:00Z	DENV-2/CN/HZ17-67/2017	Dengue virus	ssRNA(+)	10176	China	China	Homo sapiens	blood	2017-08-24
OP684172	Yu,H.	Hangzhou Center for Disease Control and Prevention, Microbiology Detection	China	2022-10-24T00:00:00Z	DENV-2/CN/HZ17-699/2017	Dengue virus	ssRNA(+)	10176	China	China	Homo sapiens	blood	2017-09-06
OP684173	Yu,H.	Hangzhou Center for Disease Control and Prevention, Microbiology Detection	China	2022-10-24T00:00:00Z	DENV-2/CN/HZ-715/2017	Dengue virus	ssRNA(+)	10176	China	China	Homo sapiens	blood	2017-09-05
OP684174	Yu,H.	Hangzhou Center for Disease Control and Prevention, Microbiology Detection	China	2022-10-24T00:00:00Z	DENV-2/CN/HZ17-719/2017	Dengue virus	ssRNA(+)	10176	China	China	Homo sapiens	blood	2017-09-05
OP684175	Yu,H.	Hangzhou Center for Disease Control and Prevention, Microbiology Detection	China	2022-10-24T00:00:00Z	DENV-2/CN/HZ17-720/2017	Dengue virus	ssRNA(+)	10176	China	China	Homo sapiens	blood	2017-09-05
OP684176	Yu,H.	Hangzhou Center for Disease Control and Prevention, Microbiology Detection	China	2022-10-24T00:00:00Z	DENV-2/CN/HZ17-736/2017	Dengue virus	ssRNA(+)	10176	China	China	Homo sapiens	blood	2017-09-05
OP684177	Yu,H.	Hangzhou Center for Disease Control and Prevention, Microbiology Detection	China	2022-10-24T00:00:00Z	DENV-2/CN/HZ17-848/2017	Dengue virus	ssRNA(+)	10176	China	China	Homo sapiens	blood	2017-09-07
OP684178	Yu,H.	Hangzhou Center for Disease Control and Prevention, Microbiology Detection	China	2022-10-24T00:00:00Z	DENV-2/CN/HZ17-951/2017	Dengue virus	ssRNA(+)	10176	China	China	Homo sapiens	blood	2017-09-11
OP684179	Yu,H.	Hangzhou Center for Disease Control and Prevention, Microbiology Detection	China	2022-10-24T00:00:00Z	DENV-2/CN/HZ17-996/2017	Dengue virus	ssRNA(+)	10176	China	China	Homo sapiens	blood	2017-09-12
OP684180	Yu,H.	Hangzhou Center for Disease Control and Prevention, Microbiology Detection	China	2022-10-24T00:00:00Z	DENV-2/CN/HZ18-125/2018	Dengue virus	ssRNA(+)	10658	China	China	Homo sapiens	blood	2018-07-02
OP684181	Yu,H.	Hangzhou Center for Disease Control and Prevention, Microbiology Detection	China	2022-10-24T00:00:00Z	DENV-2/CN/HZ18-126/2018	Dengue virus	ssRNA(+)	10658	China	China	Homo sapiens	blood	2018-07-03
OP684182	Yu,H.	Hangzhou Center for Disease Control and Prevention, Microbiology Detection	China	2022-10-24T00:00:00Z	DENV-2/CN/HZ18-216/2018	Dengue virus	ssRNA(+)	10679	China	China	Homo sapiens	blood	2018-08-01
OP684183	Yu,H.	Hangzhou Center for Disease Control and Prevention, Microbiology Detection	China	2022-10-24T00:00:00Z	DENV-2/CN/HZ18-25/2018	Dengue virus	ssRNA(+)	10658	China	China	Homo sapiens	blood	2018-05-27
OP684184	Yu,H.	Hangzhou Center for Disease Control and Prevention, Microbiology Detection	China	2022-10-24T00:00:00Z	DENV-2/CN/HZ18-316/2018	Dengue virus	ssRNA(+)	10658	China	China	Homo sapiens	blood	2018-09-03
OP684185	Yu,H.	Hangzhou Center for Disease Control and Prevention, Microbiology Detection	China	2022-10-24T00:00:00Z	DENV-2/CN/HZ18-319/2018	Dengue virus	ssRNA(+)	10658	China	China	Homo sapiens	blood	2018-09-04
OP684186	Yu,H.	Hangzhou Center for Disease Control and Prevention, Microbiology Detection	China	2022-10-24T00:00:00Z	DENV-2/CN/HZ18-31/2018	Dengue virus	ssRNA(+)	10658	China	China	Homo sapiens	blood	2018-05-28
OP684187	Yu,H.	Hangzhou Center for Disease Control and Prevention, Microbiology Detection	China	2022-10-24T00:00:00Z	DENV-2/CN/HZ18-326/2018	Dengue virus	ssRNA(+)	10658	China	China	Homo sapiens	blood	2018-09-07
OP684188	Yu,H.	Hangzhou Center for Disease Control and Prevention, Microbiology Detection	China	2022-10-24T00:00:00Z	DENV-2/CN/HZ18-368/2018	Dengue virus	ssRNA(+)	10658	China	China	Homo sapiens	blood	2018-09-20
OP684189	Yu,H.	Hangzhou Center for Disease Control and Prevention, Microbiology Detection	China	2022-10-24T00:00:00Z	DENV-2/CN/HZ18-377/2018	Dengue virus	ssRNA(+)	10658	China	China	Homo sapiens	blood	2018-09-30
OP684190	Yu,H.	Hangzhou Center for Disease Control and Prevention, Microbiology Detection	China	2022-10-24T00:00:00Z	DENV-2/CN/HZ18-524/2018	Dengue virus	ssRNA(+)	10659	China	China	Homo sapiens	blood	2018-11-04
OP684191	Yu,H.	Hangzhou Center for Disease Control and Prevention, Microbiology Detection	China	2022-10-24T00:00:00Z	DENV-2/CN/HZ18-549/2018	Dengue virus	ssRNA(+)	10679	China	China	Homo sapiens	blood	2018-11-22
OP684192	Yu,H.	Hangzhou Center for Disease Control and Prevention, Microbiology Detection	China	2022-10-24T00:00:00Z	DENV-2/CN/HZ18-559/2018	Dengue virus	ssRNA(+)	10679	China	China	Homo sapiens	blood	2018-12-05
OP684193	Yu,H.	Hangzhou Center for Disease Control and Prevention, Microbiology Detection	China	2022-10-24T00:00:00Z	DENV-2/CN/HZ18-574/2018	Dengue virus	ssRNA(+)	10659	China	China	Homo sapiens	blood	2018-12-22
OP684194	Yu,H.	Hangzhou Center for Disease Control and Prevention, Microbiology Detection	China	2022-10-24T00:00:00Z	DENV-2/CN/HZ18-70/2018	Dengue virus	ssRNA(+)	10659	China	China	Homo sapiens	blood	2018-06-16
OP684195	Yu,H.	Hangzhou Center for Disease Control and Prevention, Microbiology Detection	China	2022-10-24T00:00:00Z	DENV-2/CN/HZ18-77/2018	Dengue virus	ssRNA(+)	10659	China	China	Homo sapiens	blood	2018-06-20
OP684196	Yu,H.	Hangzhou Center for Disease Control and Prevention, Microbiology Detection	China	2022-10-24T00:00:00Z	DENV-2/CN/HZ19-16/2019	Dengue virus	ssRNA(+)	10659	China	China	Homo sapiens	blood	2019-01-05
OP684197	Yu,H.	Hangzhou Center for Disease Control and Prevention, Microbiology Detection	China	2022-10-24T00:00:00Z	DENV-2/CN/HZ19-20/2019	Dengue virus	ssRNA(+)	10659	China	China	Homo sapiens	blood	2019-01-16
OP684198	Yu,H.	Hangzhou Center for Disease Control and Prevention, Microbiology Detection	China	2022-10-24T00:00:00Z	DENV-2/CN/HZ19-21/2019	Dengue virus	ssRNA(+)	10659	China	China	Homo sapiens	blood	2019-01-20
OP684199	Yu,H.	Hangzhou Center for Disease Control and Prevention, Microbiology Detection	China	2022-10-24T00:00:00Z	DENV-2/CN/HZ19-415/2019	Dengue virus	ssRNA(+)	10659	China	China	Homo sapiens	blood	2019-07-31
OP684200	Yu,H.	Hangzhou Center for Disease Control and Prevention, Microbiology Detection	China	2022-10-24T00:00:00Z	DENV-2/CN/HZ19-464/2019	Dengue virus	ssRNA(+)	10659	China	China	Homo sapiens	blood	2019-08-08
OP684201	Yu,H.	Hangzhou Center for Disease Control and Prevention, Microbiology Detection	China	2022-10-24T00:00:00Z	DENV-2/CN/HZ19-518/2019	Dengue virus	ssRNA(+)	10659	China	China	Homo sapiens	blood	2019-08-16
OP684202	Yu,H.	Hangzhou Center for Disease Control and Prevention, Microbiology Detection	China	2022-10-24T00:00:00Z	DENV-2/CN/HZ19-573/2019	Dengue virus	ssRNA(+)	10658	China	China	Homo sapiens	blood	2019-09-07
OP684203	Yu,H.	Hangzhou Center for Disease Control and Prevention, Microbiology Detection	China	2022-10-24T00:00:00Z	DENV-2/CN/HZ19-574/2019	Dengue virus	ssRNA(+)	10659	China	China	Homo sapiens	blood	2019-09-05
OP684204	Yu,H.	Hangzhou Center for Disease Control and Prevention, Microbiology Detection	China	2022-10-24T00:00:00Z	DENV-2/CN/HZ19-599/2019	Dengue virus	ssRNA(+)	10658	China	China	Homo sapiens	blood	2019-09-17
OP684205	Yu,H.	Hangzhou Center for Disease Control and Prevention, Microbiology Detection	China	2022-10-24T00:00:00Z	DENV-2/CN/HZ19-620/2019	Dengue virus	ssRNA(+)	10658	China	China	Homo sapiens	blood	2019-09-28
OP684206	Yu,H.	Hangzhou Center for Disease Control and Prevention, Microbiology Detection	China	2022-10-24T00:00:00Z	DENV-2/CN/HZ19-635/2019	Dengue virus	ssRNA(+)	10658	China	China	Homo sapiens	blood	2019-10-03
OP684207	Yu,H.	Hangzhou Center for Disease Control and Prevention, Microbiology Detection	China	2022-10-24T00:00:00Z	DENV-2/CN/HZ19-641/2019	Dengue virus	ssRNA(+)	10659	China	China	Homo sapiens	blood	2019-10-13
OP684208	Yu,H.	Hangzhou Center for Disease Control and Prevention, Microbiology Detection	China	2022-10-24T00:00:00Z	DENV-2/CN/HZ19-643/2019	Dengue virus	ssRNA(+)	10657	China	China	Homo sapiens	blood	2019-10-06
OP684209	Yu,H.	Hangzhou Center for Disease Control and Prevention, Microbiology Detection	China	2022-10-24T00:00:00Z	DENV-2/CN/HZ19-653/2019	Dengue virus	ssRNA(+)	10658	China	China	Homo sapiens	blood	2019-10-12
OP684210	Yu,H.	Hangzhou Center for Disease Control and Prevention, Microbiology Detection	China	2022-10-24T00:00:00Z	DENV-2/CN/HZ19-657/2019	Dengue virus	ssRNA(+)	10658	China	China	Homo sapiens	blood	2019-10-15
OP684211	Yu,H.	Hangzhou Center for Disease Control and Prevention, Microbiology Detection	China	2022-10-24T00:00:00Z	DENV-2/CN/HZ19-660/2019	Dengue virus	ssRNA(+)	10658	China	China	Homo sapiens	blood	2019-10-19
OP684212	Yu,H.	Hangzhou Center for Disease Control and Prevention, Microbiology Detection	China	2022-10-24T00:00:00Z	DENV-2/CN/HZ19-670/2019	Dengue virus	ssRNA(+)	10658	China	China	Homo sapiens	blood	2019-10-24
OP684213	Yu,H.	Hangzhou Center for Disease Control and Prevention, Microbiology Detection	China	2022-10-24T00:00:00Z	DENV-2/CN/HZ19-676/2019	Dengue virus	ssRNA(+)	10658	China	China	Homo sapiens	blood	2019-11-14
OP684214	Yu,H.	Hangzhou Center for Disease Control and Prevention, Microbiology Detection	China	2022-10-24T00:00:00Z	DENV-2/CN/HZ19-681/2019	Dengue virus	ssRNA(+)	10658	China	China	Homo sapiens	blood	2019-11-30
OP684215	Yu,H.	Hangzhou Center for Disease Control and Prevention, Microbiology Detection	China	2022-10-24T00:00:00Z	DENV-2/CN/HZ19-682/2019	Dengue virus	ssRNA(+)	10658	China	China	Homo sapiens	blood	2019-11-29
OP684216	Yu,H.	Hangzhou Center for Disease Control and Prevention, Microbiology Detection	China	2022-10-24T00:00:00Z	DENV-2/CN/HZ19-71/2019	Dengue virus	ssRNA(+)	10659	China	China	Homo sapiens	blood	2019-03-11
OP659024	Doddamane,M., Ramachandra,S.	Bangalore University, Biotechnology	India	2022-10-23T00:00:00Z	PCR_DENV_CprM_1F_453_G12.ab1	Dengue virus	ssRNA(+)	453	India	India	Homo sapiens	blood	2022-07-29
OP659025	Doddamane,M., Ramachandra,S.	Bangalore University, Biotechnology	India	2022-10-23T00:00:00Z	PCR_DENV_CprM_2R_456_A06.ab1	Dengue virus	ssRNA(+)	456	India	India	Homo sapiens	blood	2022-07-27
OP458511	Cao,T.T., Dong,T.H., Nguyen,N.M., Huynh,D.T., Ho,C.Q., Nguyen,P.T., Nguyen,C.V., Phan,Q.T., Huynh,T.T., Luong,T.T., Nguyen,H.V., Duong,T.B., Duong,K.T., Tran,V.T., Yacoub,S.	Oxford University Clinical Research Unit, Dengue	Viet Nam	2022-09-24T00:00:00Z	53DX-208	Dengue virus	ssRNA(+)	1485	Viet Nam	Viet Nam	Homo sapiens	blood	2019-10-12
OP458512	Cao,T.T., Dong,T.H., Nguyen,N.M., Huynh,D.T., Ho,C.Q., Nguyen,P.T., Nguyen,C.V., Phan,Q.T., Huynh,T.T., Luong,T.T., Nguyen,H.V., Duong,T.B., Duong,K.T., Tran,V.T., Yacoub,S.	Oxford University Clinical Research Unit, Dengue	Viet Nam	2022-09-24T00:00:00Z	53DX-215	Dengue virus	ssRNA(+)	1485	Viet Nam	Viet Nam	Homo sapiens	blood	2020-11-14
OP458513	Cao,T.T., Dong,T.H., Nguyen,N.M., Huynh,D.T., Ho,C.Q., Nguyen,P.T., Nguyen,C.V., Phan,Q.T., Huynh,T.T., Luong,T.T., Nguyen,H.V., Duong,T.B., Duong,K.T., Tran,V.T., Yacoub,S.	Oxford University Clinical Research Unit, Dengue	Viet Nam	2022-09-24T00:00:00Z	53DX-343	Dengue virus	ssRNA(+)	1485	Viet Nam	Viet Nam	Homo sapiens	blood	2019-12-10
OP458514	Cao,T.T., Dong,T.H., Nguyen,N.M., Huynh,D.T., Ho,C.Q., Nguyen,P.T., Nguyen,C.V., Phan,Q.T., Huynh,T.T., Luong,T.T., Nguyen,H.V., Duong,T.B., Duong,K.T., Tran,V.T., Yacoub,S.	Oxford University Clinical Research Unit, Dengue	Viet Nam	2022-09-24T00:00:00Z	56DX-101	Dengue virus	ssRNA(+)	1485	Viet Nam	Viet Nam	Homo sapiens	blood	2020-09-24
OP458515	Cao,T.T., Dong,T.H., Nguyen,N.M., Huynh,D.T., Ho,C.Q., Nguyen,P.T., Nguyen,C.V., Phan,Q.T., Huynh,T.T., Luong,T.T., Nguyen,H.V., Duong,T.B., Duong,K.T., Tran,V.T., Yacoub,S.	Oxford University Clinical Research Unit, Dengue	Viet Nam	2022-09-24T00:00:00Z	56DX-105	Dengue virus	ssRNA(+)	1485	Viet Nam	Viet Nam	Homo sapiens	blood	2021-02-22
OP458516	Cao,T.T., Dong,T.H., Nguyen,N.M., Huynh,D.T., Ho,C.Q., Nguyen,P.T., Nguyen,C.V., Phan,Q.T., Huynh,T.T., Luong,T.T., Nguyen,H.V., Duong,T.B., Duong,K.T., Tran,V.T., Yacoub,S.	Oxford University Clinical Research Unit, Dengue	Viet Nam	2022-09-24T00:00:00Z	56DX-202	Dengue virus	ssRNA(+)	1485	Viet Nam	Viet Nam	Homo sapiens	blood	2020-08-05
OP458517	Cao,T.T., Dong,T.H., Nguyen,N.M., Huynh,D.T., Ho,C.Q., Nguyen,P.T., Nguyen,C.V., Phan,Q.T., Huynh,T.T., Luong,T.T., Nguyen,H.V., Duong,T.B., Duong,K.T., Tran,V.T., Yacoub,S.	Oxford University Clinical Research Unit, Dengue	Viet Nam	2022-09-24T00:00:00Z	56DX-335	Dengue virus	ssRNA(+)	1485	Viet Nam	Viet Nam	Homo sapiens	blood	2019-10-17
ON782110	Khongwichit,S., Chuchaona,W., Vongpunsawad,S., Poovorawan,Y.	Faculty of Medicine, Chulalongkorn University, Department of Pediatrics	Thailand	2022-09-20T00:00:00Z	BK1257	Dengue virus	ssRNA(+)	1090	Thailand	Thailand	Homo sapiens	blood	2019-08-27
ON782111	Khongwichit,S., Chuchaona,W., Vongpunsawad,S., Poovorawan,Y.	Faculty of Medicine, Chulalongkorn University, Department of Pediatrics	Thailand	2022-09-20T00:00:00Z	BK1362	Dengue virus	ssRNA(+)	1090	Thailand	Thailand	Homo sapiens	blood	2019-09-18
ON782112	Khongwichit,S., Chuchaona,W., Vongpunsawad,S., Poovorawan,Y.	Faculty of Medicine, Chulalongkorn University, Department of Pediatrics	Thailand	2022-09-20T00:00:00Z	BK1444	Dengue virus	ssRNA(+)	1090	Thailand	Thailand	Homo sapiens	blood	2019-10-01
ON782113	Khongwichit,S., Chuchaona,W., Vongpunsawad,S., Poovorawan,Y.	Faculty of Medicine, Chulalongkorn University, Department of Pediatrics	Thailand	2022-09-20T00:00:00Z	BK1723	Dengue virus	ssRNA(+)	1090	Thailand	Thailand	Homo sapiens	blood	2019-11-04
ON782114	Khongwichit,S., Chuchaona,W., Vongpunsawad,S., Poovorawan,Y.	Faculty of Medicine, Chulalongkorn University, Department of Pediatrics	Thailand	2022-09-20T00:00:00Z	BK1730	Dengue virus	ssRNA(+)	1090	Thailand	Thailand	Homo sapiens	blood	2019-11-04
ON782115	Khongwichit,S., Chuchaona,W., Vongpunsawad,S., Poovorawan,Y.	Faculty of Medicine, Chulalongkorn University, Department of Pediatrics	Thailand	2022-09-20T00:00:00Z	BK1758	Dengue virus	ssRNA(+)	1090	Thailand	Thailand	Homo sapiens	blood	2019-11-07
ON782116	Khongwichit,S., Chuchaona,W., Vongpunsawad,S., Poovorawan,Y.	Faculty of Medicine, Chulalongkorn University, Department of Pediatrics	Thailand	2022-09-20T00:00:00Z	BK1770	Dengue virus	ssRNA(+)	1090	Thailand	Thailand	Homo sapiens	blood	2019-11-08
ON782117	Khongwichit,S., Chuchaona,W., Vongpunsawad,S., Poovorawan,Y.	Faculty of Medicine, Chulalongkorn University, Department of Pediatrics	Thailand	2022-09-20T00:00:00Z	BK2371	Dengue virus	ssRNA(+)	1090	Thailand	Thailand	Homo sapiens	blood	2019-12-14
ON782118	Khongwichit,S., Chuchaona,W., Vongpunsawad,S., Poovorawan,Y.	Faculty of Medicine, Chulalongkorn University, Department of Pediatrics	Thailand	2022-09-20T00:00:00Z	BK2526	Dengue virus	ssRNA(+)	1090	Thailand	Thailand	Homo sapiens	blood	2019-12-27
ON782119	Khongwichit,S., Chuchaona,W., Vongpunsawad,S., Poovorawan,Y.	Faculty of Medicine, Chulalongkorn University, Department of Pediatrics	Thailand	2022-09-20T00:00:00Z	BK2767	Dengue virus	ssRNA(+)	1090	Thailand	Thailand	Homo sapiens	blood	2020-01-24
ON782120	Khongwichit,S., Chuchaona,W., Vongpunsawad,S., Poovorawan,Y.	Faculty of Medicine, Chulalongkorn University, Department of Pediatrics	Thailand	2022-09-20T00:00:00Z	BK1610	Dengue virus	ssRNA(+)	1090	Thailand	Thailand	Homo sapiens	blood	2019-10-24
ON782121	Khongwichit,S., Chuchaona,W., Vongpunsawad,S., Poovorawan,Y.	Faculty of Medicine, Chulalongkorn University, Department of Pediatrics	Thailand	2022-09-20T00:00:00Z	BK1824	Dengue virus	ssRNA(+)	1090	Thailand	Thailand	Homo sapiens	blood	2019-11-12
ON782122	Khongwichit,S., Chuchaona,W., Vongpunsawad,S., Poovorawan,Y.	Faculty of Medicine, Chulalongkorn University, Department of Pediatrics	Thailand	2022-09-20T00:00:00Z	BK1830	Dengue virus	ssRNA(+)	1090	Thailand	Thailand	Homo sapiens	blood	2019-11-11
ON782123	Khongwichit,S., Chuchaona,W., Vongpunsawad,S., Poovorawan,Y.	Faculty of Medicine, Chulalongkorn University, Department of Pediatrics	Thailand	2022-09-20T00:00:00Z	BK1912	Dengue virus	ssRNA(+)	1090	Thailand	Thailand	Homo sapiens	blood	2019-11-18
ON782124	Khongwichit,S., Chuchaona,W., Vongpunsawad,S., Poovorawan,Y.	Faculty of Medicine, Chulalongkorn University, Department of Pediatrics	Thailand	2022-09-20T00:00:00Z	BK2189	Dengue virus	ssRNA(+)	1090	Thailand	Thailand	Homo sapiens	blood	2019-12-02
ON782125	Khongwichit,S., Chuchaona,W., Vongpunsawad,S., Poovorawan,Y.	Faculty of Medicine, Chulalongkorn University, Department of Pediatrics	Thailand	2022-09-20T00:00:00Z	BK2261	Dengue virus	ssRNA(+)	1090	Thailand	Thailand	Homo sapiens	blood	2019-12-04
ON782126	Khongwichit,S., Chuchaona,W., Vongpunsawad,S., Poovorawan,Y.	Faculty of Medicine, Chulalongkorn University, Department of Pediatrics	Thailand	2022-09-20T00:00:00Z	BK2274	Dengue virus	ssRNA(+)	1090	Thailand	Thailand	Homo sapiens	blood	2019-12-05
ON782127	Khongwichit,S., Chuchaona,W., Vongpunsawad,S., Poovorawan,Y.	Faculty of Medicine, Chulalongkorn University, Department of Pediatrics	Thailand	2022-09-20T00:00:00Z	BK2414	Dengue virus	ssRNA(+)	1090	Thailand	Thailand	Homo sapiens	blood	2019-12-17
ON782128	Khongwichit,S., Chuchaona,W., Vongpunsawad,S., Poovorawan,Y.	Faculty of Medicine, Chulalongkorn University, Department of Pediatrics	Thailand	2022-09-20T00:00:00Z	BK2449	Dengue virus	ssRNA(+)	1090	Thailand	Thailand	Homo sapiens	blood	2019-12-20
ON782129	Khongwichit,S., Chuchaona,W., Vongpunsawad,S., Poovorawan,Y.	Faculty of Medicine, Chulalongkorn University, Department of Pediatrics	Thailand	2022-09-20T00:00:00Z	BK2590	Dengue virus	ssRNA(+)	1090	Thailand	Thailand	Homo sapiens	blood	2020-01-05
OP420743	Munir,R., Rafique,S., Ali,A., Idrees,M., Amin,I.	University of the Punjab, CAMB	Pakistan	2022-09-18T00:00:00Z	PreM PK17	Dengue virus	ssRNA(+)	498	Pakistan	Pakistan	Homo sapiens	blood	2017-03
OP420745	Munir,R., Rafique,S., Ali,A., Idrees,M., Amin,I.	University of the Punjab, CAMB	Pakistan	2022-09-18T00:00:00Z	Capsid protein	Dengue virus	ssRNA(+)	342	Pakistan	Pakistan	Homo sapiens	blood	2017-03
OP410990	Hapuarachchi,H.C., Setoh,Y.X., Wong,J.C.C., Ng,L.C.	National Environment Agency, Environmental Health Institute	Singapore	2022-09-15T00:00:00Z	SG(EHI)D2/41002Y19	Dengue virus	ssRNA(+)	10723	Singapore	Singapore	Homo sapiens	blood	2019-10
OP410991	Hapuarachchi,H.C., Setoh,Y.X., Wong,J.C.C., Ng,L.C.	National Environment Agency, Environmental Health Institute	Singapore	2022-09-15T00:00:00Z	SG(EHI)D2/44766Y17	Dengue virus	ssRNA(+)	10718	Singapore	Singapore	Homo sapiens	blood	2017-10
OP410992	Hapuarachchi,H.C., Setoh,Y.X., Wong,J.C.C., Ng,L.C.	National Environment Agency, Environmental Health Institute	Singapore	2022-09-15T00:00:00Z	SG(EHI)D2/43089Y16	Dengue virus	ssRNA(+)	10723	Singapore	Singapore	Homo sapiens	blood	2016-10
OP389112	Su,W., Cao,Y., Lu,W.	Guangzhou Center for Disease Control and Prevention, Derpartment of Virology and Immunology	China	2022-09-13T00:00:00Z	2022GZ01726_LKA	Dengue virus	ssRNA(+)	10586	China	China	Homo sapiens	blood	2022-07-25
OP310805	Agrawal,T., Saraswat,S., Shashi,P., Ananthraj,A., Kumar,S., Chandele,A., Lodha,R., Singh,B., Medigeshi,G.R.	Translational Health Science and Technology Institute, Infection and Immunology	India	2022-08-31T00:00:00Z	THSTI-TRC-DENV2-04	Dengue virus	ssRNA(+)	10708	India	India	Homo sapiens	blood	2019
OP310806	Agrawal,T., Saraswat,S., Shashi,P., Ananthraj,A., Kumar,S., Chandele,A., Lodha,R., Singh,B., Medigeshi,G.R.	Translational Health Science and Technology Institute, Infection and Immunology	India	2022-08-31T00:00:00Z	THSTI-TRC-DENV2-06	Dengue virus	ssRNA(+)	10713	India	India	Homo sapiens	blood	2018
OP310807	Agrawal,T., Saraswat,S., Shashi,P., Ananthraj,A., Kumar,S., Chandele,A., Lodha,R., Singh,B., Medigeshi,G.R.	Translational Health Science and Technology Institute, Infection and Immunology	India	2022-08-31T00:00:00Z	THSTI-TRC-DENV2-08	Dengue virus	ssRNA(+)	10556	India	India	Homo sapiens	blood	2019
OP310808	Agrawal,T., Saraswat,S., Shashi,P., Ananthraj,A., Kumar,S., Chandele,A., Lodha,R., Singh,B., Medigeshi,G.R.	Translational Health Science and Technology Institute, Infection and Immunology	India	2022-08-31T00:00:00Z	THSTI-TRC-DENV2-09	Dengue virus	ssRNA(+)	10598	India	India	Homo sapiens	blood	2019
OP090388	Cao,T.T., Dong,T.H., Nguyen,N.M., Huynh,D.T., Ho,C.Q., Nguyen,P.T., Nguyen,C.V., Phan,Q.T., Huynh,T.T., Luong,T.T., Nguyen,H.V., Duong,T.B., Duong,K.T., Tran,V.T., Yacoub,S.	Oxford University Clinical Research Unit, Dengue	Viet Nam	2022-08-02T00:00:00Z	53DX-101A	Dengue virus	ssRNA(+)	1485	Viet Nam	Viet Nam	Homo sapiens	blood	2022-06-03
OP090389	Cao,T.T., Dong,T.H., Nguyen,N.M., Huynh,D.T., Ho,C.Q., Nguyen,P.T., Nguyen,C.V., Phan,Q.T., Huynh,T.T., Luong,T.T., Nguyen,H.V., Duong,T.B., Duong,K.T., Tran,V.T., Yacoub,S.	Oxford University Clinical Research Unit, Dengue	Viet Nam	2022-08-02T00:00:00Z	56DX-207	Dengue virus	ssRNA(+)	1485	Viet Nam	Viet Nam	Homo sapiens	blood	2022-05-25
OP090390	Cao,T.T., Dong,T.H., Nguyen,N.M., Huynh,D.T., Ho,C.Q., Nguyen,P.T., Nguyen,C.V., Phan,Q.T., Huynh,T.T., Luong,T.T., Nguyen,H.V., Duong,T.B., Duong,K.T., Tran,V.T., Yacoub,S.	Oxford University Clinical Research Unit, Dengue	Viet Nam	2022-08-02T00:00:00Z	56DX-703	Dengue virus	ssRNA(+)	1485	Viet Nam	Viet Nam	Homo sapiens	blood	2022-05-20
OP090391	Cao,T.T., Dong,T.H., Nguyen,N.M., Huynh,D.T., Ho,C.Q., Nguyen,P.T., Nguyen,C.V., Phan,Q.T., Huynh,T.T., Luong,T.T., Nguyen,H.V., Duong,T.B., Duong,K.T., Tran,V.T., Yacoub,S.	Oxford University Clinical Research Unit, Dengue	Viet Nam	2022-08-02T00:00:00Z	53DX-704A	Dengue virus	ssRNA(+)	1485	Viet Nam	Viet Nam	Homo sapiens	blood	2022-06-20
OP090392	Cao,T.T., Dong,T.H., Nguyen,N.M., Huynh,D.T., Ho,C.Q., Nguyen,P.T., Nguyen,C.V., Phan,Q.T., Huynh,T.T., Luong,T.T., Nguyen,H.V., Duong,T.B., Duong,K.T., Tran,V.T., Yacoub,S.	Oxford University Clinical Research Unit, Dengue	Viet Nam	2022-08-02T00:00:00Z	56DX-705	Dengue virus	ssRNA(+)	1485	Viet Nam	Viet Nam	Homo sapiens	blood	2022-05-23
OP090393	Cao,T.T., Dong,T.H., Nguyen,N.M., Huynh,D.T., Ho,C.Q., Nguyen,P.T., Nguyen,C.V., Phan,Q.T., Huynh,T.T., Luong,T.T., Nguyen,H.V., Duong,T.B., Duong,K.T., Tran,V.T., Yacoub,S.	Oxford University Clinical Research Unit, Dengue	Viet Nam	2022-08-02T00:00:00Z	56DX-702	Dengue virus	ssRNA(+)	1485	Viet Nam	Viet Nam	Homo sapiens	blood	2022-05-09
OP090394	Cao,T.T., Dong,T.H., Nguyen,N.M., Huynh,D.T., Ho,C.Q., Nguyen,P.T., Nguyen,C.V., Phan,Q.T., Huynh,T.T., Luong,T.T., Nguyen,H.V., Duong,T.B., Duong,K.T., Tran,V.T., Yacoub,S.	Oxford University Clinical Research Unit, Dengue	Viet Nam	2022-08-02T00:00:00Z	56DX-205	Dengue virus	ssRNA(+)	1485	Viet Nam	Viet Nam	Homo sapiens	blood	2020-09-03
OP090395	Cao,T.T., Dong,T.H., Nguyen,N.M., Huynh,D.T., Ho,C.Q., Nguyen,P.T., Nguyen,C.V., Phan,Q.T., Huynh,T.T., Luong,T.T., Nguyen,H.V., Duong,T.B., Duong,K.T., Tran,V.T., Yacoub,S.	Oxford University Clinical Research Unit, Dengue	Viet Nam	2022-08-02T00:00:00Z	56DX-106	Dengue virus	ssRNA(+)	1485	Viet Nam	Viet Nam	Homo sapiens	blood	2021-03-05
OP090396	Cao,T.T., Dong,T.H., Nguyen,N.M., Huynh,D.T., Ho,C.Q., Nguyen,P.T., Nguyen,C.V., Phan,Q.T., Huynh,T.T., Luong,T.T., Nguyen,H.V., Duong,T.B., Duong,K.T., Tran,V.T., Yacoub,S.	Oxford University Clinical Research Unit, Dengue	Viet Nam	2022-08-02T00:00:00Z	56DX-206	Dengue virus	ssRNA(+)	1485	Viet Nam	Viet Nam	Homo sapiens	blood	2022-04-01
OP090397	Cao,T.T., Dong,T.H., Nguyen,N.M., Huynh,D.T., Ho,C.Q., Nguyen,P.T., Nguyen,C.V., Phan,Q.T., Huynh,T.T., Luong,T.T., Nguyen,H.V., Duong,T.B., Duong,K.T., Tran,V.T., Yacoub,S.	Oxford University Clinical Research Unit, Dengue	Viet Nam	2022-08-02T00:00:00Z	56DX-203	Dengue virus	ssRNA(+)	1485	Viet Nam	Viet Nam	Homo sapiens	blood	2020-08-06
MZ573774	Das,M.K., Arya,T., Sinha,S., Mitra,J.K., Majhee,L.	Rajendra Institute of Medical Sciences, Medicine	India	2022-08-01T00:00:00Z	J	Dengue virus	ssRNA(+)	437	India	India	Homo sapiens	blood	2019-07-22
ON968501	Prakash,O., Khan,D.N., Verma,A.K., Ramakrishna,V., Jain,A.	KGMU, Microbiology	India	2022-07-17T00:00:00Z	25	Dengue virus	ssRNA(+)	312	India	India	Homo sapiens	blood	2018-08-20
ON968502	Prakash,O., Khan,D.N., Verma,A.K., Ramakrishna,V., Jain,A.	KGMU, Microbiology	India	2022-07-17T00:00:00Z	26	Dengue virus	ssRNA(+)	328	India	India	Homo sapiens	blood	2018-08-20
ON968503	Prakash,O., Khan,D.N., Verma,A.K., Ramakrishna,V., Jain,A.	KGMU, Microbiology	India	2022-07-17T00:00:00Z	27	Dengue virus	ssRNA(+)	326	India	India	Homo sapiens	blood	2018-08-20
ON911795	Li,W., Jiang,M.F., Zhong,H.R., Cao,Y.O., Feng,Y.L.	Sichuan Center of Disease Control and Prevention, Institute of Microbiological Detection and Analyses	China	2022-07-11T00:00:00Z	SCD1509/Africa/2015	Dengue virus	ssRNA(+)	1485	China	China	Homo sapiens	blood	2015-06
ON911796	Li,W., Jiang,M.F., Zhong,H.R., Cao,Y.O., Feng,Y.L.	Sichuan Center of Disease Control and Prevention, Institute of Microbiological Detection and Analyses	China	2022-07-11T00:00:00Z	SCD1514/Myanmar/2015	Dengue virus	ssRNA(+)	1485	China	China	Homo sapiens	blood	2015-07
ON911797	Li,W., Jiang,M.F., Zhong,H.R., Cao,Y.O., Feng,Y.L.	Sichuan Center of Disease Control and Prevention, Institute of Microbiological Detection and Analyses	China	2022-07-11T00:00:00Z	SCD1714/Myanmar/2017	Dengue virus	ssRNA(+)	1485	China	China	Homo sapiens	blood	2017-07
ON911798	Li,W., Jiang,M.F., Zhong,H.R., Cao,Y.O., Feng,Y.L.	Sichuan Center of Disease Control and Prevention, Institute of Microbiological Detection and Analyses	China	2022-07-11T00:00:00Z	SCD1606/Maldives/2016	Dengue virus	ssRNA(+)	1485	China	China	Homo sapiens	blood	2016-03
ON911799	Li,W., Jiang,M.F., Zhong,H.R., Cao,Y.O., Feng,Y.L.	Sichuan Center of Disease Control and Prevention, Institute of Microbiological Detection and Analyses	China	2022-07-11T00:00:00Z	SCD1605/Maldives/2016	Dengue virus	ssRNA(+)	1485	China	China	Homo sapiens	blood	2016-03
ON911800	Li,W., Jiang,M.F., Zhong,H.R., Cao,Y.O., Feng,Y.L.	Sichuan Center of Disease Control and Prevention, Institute of Microbiological Detection and Analyses	China	2022-07-11T00:00:00Z	SCD1705/Thailand/2017	Dengue virus	ssRNA(+)	1485	China	China	Homo sapiens	blood	2017-02
ON911809	Li,W., Jiang,M.F., Zhong,H.R., Cao,Y.O., Feng,Y.L.	Sichuan Center of Disease Control and Prevention, Institute of Microbiological Detection and Analyses	China	2022-07-11T00:00:00Z	SCD1507/Africa/2015	Dengue virus	ssRNA(+)	1485	China	China	Homo sapiens	blood	2015-06
ON912076	Umair,M., Hakim,R., Bibi,S., Rehman,Z.	National Institute of Health, Department of Virology	Pakistan	2022-07-11T00:00:00Z	NIH-252	Dengue virus	ssRNA(+)	478	Pakistan	Pakistan	Homo sapiens	blood	2021-10-19
ON912077	Umair,M., Hakim,R., Bibi,S., Rehman,Z.	National Institute of Health, Department of Virology	Pakistan	2022-07-11T00:00:00Z	NIH-87	Dengue virus	ssRNA(+)	478	Pakistan	Pakistan	Homo sapiens	blood	2021-09-22
ON912078	Umair,M., Hakim,R., Bibi,S., Rehman,Z.	National Institute of Health, Department of Virology	Pakistan	2022-07-11T00:00:00Z	NIH-88	Dengue virus	ssRNA(+)	478	Pakistan	Pakistan	Homo sapiens	blood	2021-09-22
ON912079	Umair,M., Hakim,R., Bibi,S., Rehman,Z.	National Institute of Health, Department of Virology	Pakistan	2022-07-11T00:00:00Z	NIH-242	Dengue virus	ssRNA(+)	478	Pakistan	Pakistan	Homo sapiens	blood	2021-10-18
ON912080	Umair,M., Hakim,R., Bibi,S., Rehman,Z.	National Institute of Health, Department of Virology	Pakistan	2022-07-11T00:00:00Z	NIH-311	Dengue virus	ssRNA(+)	478	Pakistan	Pakistan	Homo sapiens	blood	2021-11-11
ON912081	Umair,M., Hakim,R., Bibi,S., Rehman,Z.	National Institute of Health, Department of Virology	Pakistan	2022-07-11T00:00:00Z	NIH-273	Dengue virus	ssRNA(+)	478	Pakistan	Pakistan	Homo sapiens	blood	2021-10-22
ON912082	Umair,M., Hakim,R., Bibi,S., Rehman,Z.	National Institute of Health, Department of Virology	Pakistan	2022-07-11T00:00:00Z	NIH-319	Dengue virus	ssRNA(+)	478	Pakistan	Pakistan	Homo sapiens	blood	2021-11-11
ON912083	Umair,M., Hakim,R., Bibi,S., Rehman,Z.	National Institute of Health, Department of Virology	Pakistan	2022-07-11T00:00:00Z	NIH-258	Dengue virus	ssRNA(+)	478	Pakistan	Pakistan	Homo sapiens	blood	2021-10-19
ON912084	Umair,M., Hakim,R., Bibi,S., Rehman,Z.	National Institute of Health, Department of Virology	Pakistan	2022-07-11T00:00:00Z	NIH-302	Dengue virus	ssRNA(+)	478	Pakistan	Pakistan	Homo sapiens	blood	2021-11-22
ON912085	Umair,M., Hakim,R., Bibi,S., Rehman,Z.	National Institute of Health, Department of Virology	Pakistan	2022-07-11T00:00:00Z	NIH-303	Dengue virus	ssRNA(+)	478	Pakistan	Pakistan	Homo sapiens	blood	2021-11-22
ON912086	Umair,M., Hakim,R., Bibi,S., Rehman,Z.	National Institute of Health, Department of Virology	Pakistan	2022-07-11T00:00:00Z	NIH-248	Dengue virus	ssRNA(+)	478	Pakistan	Pakistan	Homo sapiens	blood	2021-10-18
ON912087	Umair,M., Hakim,R., Bibi,S., Rehman,Z.	National Institute of Health, Department of Virology	Pakistan	2022-07-11T00:00:00Z	NIH-266	Dengue virus	ssRNA(+)	478	Pakistan	Pakistan	Homo sapiens	blood	2021-10-21
ON912088	Umair,M., Hakim,R., Bibi,S., Rehman,Z.	National Institute of Health, Department of Virology	Pakistan	2022-07-11T00:00:00Z	NIH-253	Dengue virus	ssRNA(+)	478	Pakistan	Pakistan	Homo sapiens	blood	2021-10-19
ON912089	Umair,M., Hakim,R., Bibi,S., Rehman,Z.	National Institute of Health, Department of Virology	Pakistan	2022-07-11T00:00:00Z	NIH-304	Dengue virus	ssRNA(+)	478	Pakistan	Pakistan	Homo sapiens	blood	2021-11-22
ON907579	Su,W., Cao,Y., Lu,W.	Guangzhou Center for Disease Control and Prevention, Derpartment of Virology and Immunology	China	2022-07-07T00:00:00Z	17XN21603_D2_CHN	Dengue virus	ssRNA(+)	10558	China	China	Homo sapiens	blood	2017-08-07
ON907581	Su,W., Cao,Y., Lu,W.	Guangzhou Center for Disease Control and Prevention, Derpartment of Virology and Immunology	China	2022-07-07T00:00:00Z	19XN16107_D2_PHL	Dengue virus	ssRNA(+)	10582	Philippines	Philippines	Homo sapiens	blood	2019-07-02
ON908221	Su,W., Jiang,L., Lu,W., Cao,Y.	Guangzhou Center for Disease Control and Prevention, Derpartment of Virology and Immunology	China	2022-07-07T00:00:00Z	19XN16107	Dengue virus	ssRNA(+)	10478	Philippines	Philippines	Homo sapiens	blood	2019-07-02
ON908222	Su,W., Jiang,L., Lu,W., Cao,Y.	Guangzhou Center for Disease Control and Prevention, Derpartment of Virology and Immunology	China	2022-07-07T00:00:00Z	18XN13236	Dengue virus	ssRNA(+)	10635	China	China	Homo sapiens	blood	2018-05-17
ON908224	Su,W., Jiang,L., Lu,W., Cao,Y.	Guangzhou Center for Disease Control and Prevention, Derpartment of Virology and Immunology	China	2022-07-07T00:00:00Z	19XN17542	Dengue virus	ssRNA(+)	10528	Cambodia	Cambodia	Homo sapiens	blood	2019-07-08
ON908225	Su,W., Jiang,L., Lu,W., Cao,Y.	Guangzhou Center for Disease Control and Prevention, Derpartment of Virology and Immunology	China	2022-07-07T00:00:00Z	19XN19634	Dengue virus	ssRNA(+)	10561	China	China	Homo sapiens	blood	2019-08-04
ON908226	Su,W., Jiang,L., Lu,W., Cao,Y.	Guangzhou Center for Disease Control and Prevention, Derpartment of Virology and Immunology	China	2022-07-07T00:00:00Z	18XN20677	Dengue virus	ssRNA(+)	10588	China	China	Homo sapiens	blood	2018-08-28
ON908227	Su,W., Jiang,L., Lu,W., Cao,Y.	Guangzhou Center for Disease Control and Prevention, Derpartment of Virology and Immunology	China	2022-07-07T00:00:00Z	19XN50755	Dengue virus	ssRNA(+)	10671	China	China	Homo sapiens	blood	2019-08-16
ON908228	Su,W., Jiang,L., Lu,W., Cao,Y.	Guangzhou Center for Disease Control and Prevention, Derpartment of Virology and Immunology	China	2022-07-07T00:00:00Z	17XN21603	Dengue virus	ssRNA(+)	10588	China	China	Homo sapiens	blood	2017-08-07
ON908229	Su,W., Jiang,L., Lu,W., Cao,Y.	Guangzhou Center for Disease Control and Prevention, Derpartment of Virology and Immunology	China	2022-07-07T00:00:00Z	19XN23153	Dengue virus	ssRNA(+)	10563	China	China	Homo sapiens	blood	2019-09-16
ON908230	Su,W., Jiang,L., Lu,W., Cao,Y.	Guangzhou Center for Disease Control and Prevention, Derpartment of Virology and Immunology	China	2022-07-07T00:00:00Z	19XN50506	Dengue virus	ssRNA(+)	10586	Cambodia	Cambodia	Homo sapiens	blood	2019-05-31
ON908244	Su,W., Jiang,L., Lu,W., Cao,Y.	Guangzhou Center for Disease Control and Prevention, Derpartment of Virology and Immunology	China	2022-07-07T00:00:00Z	D2_19XN15729	Dengue virus	ssRNA(+)	10672	China	China	Homo sapiens	blood	2019-06-20
ON885253	Su,W., Cao,Y., Lu,W.	Guangzhou Center for Disease Control and Prevention, Derpartment of Virology and Immunology	China	2022-07-05T00:00:00Z	19XN16107_D2_PHL	Dengue virus	ssRNA(+)	10582	Philippines	Philippines	Homo sapiens	blood	2019-07-02
ON887284	Su,W., Cao,Y., Lu,W.	Guangzhou Center for Disease Control and Prevention, Derpartment of Virology and Immunology	China	2022-07-05T00:00:00Z	19XN17542_D2_KHM	Dengue virus	ssRNA(+)	10572	Cambodia	Cambodia	Homo sapiens	blood	2019-07-08
ON887640	Su,W., Cao,Y., Lu,W.	Guangzhou Center for Disease Control and Prevention, Derpartment of Virology and Immunology	China	2022-07-05T00:00:00Z	18XN20677_D2_CHN	Dengue virus	ssRNA(+)	10558	China: Guangzhou	China	Homo sapiens	blood	2018-08-28
ON888666	Su,W., Cao,Y., Lu,W.	Guangzhou Center for Disease Control and Prevention, Derpartment of Virology and Immunology	China	2022-07-05T00:00:00Z	19XN50755_D2_CHN	Dengue virus	ssRNA(+)	10604	China: Guangzhou	China	Homo sapiens	blood	2019-08-16
ON890351	Su,W., Cao,Y., Lu,W.	Guangzhou Center for Disease Control and Prevention, Derpartment of Virology and Immunology	China	2022-07-05T00:00:00Z	17XN21603_D2_CHN	Dengue virus	ssRNA(+)	10558	China: Guangzhou	China	Homo sapiens	blood	2017-08-07
ON890422	Su,W., Cao,Y., Lu,W.	Guangzhou Center for Disease Control and Prevention, Derpartment of Virology and Immunology	China	2022-07-05T00:00:00Z	19XN23153_D2_CHN	Dengue virus	ssRNA(+)	10565	China: Guangzhou	China	Homo sapiens	blood	2019-09-16
ON890479	Su,W., Cao,Y., Lu,W.	Guangzhou Center for Disease Control and Prevention, Derpartment of Virology and Immunology	China	2022-07-05T00:00:00Z	19XN50506_D2_KHM	Dengue virus	ssRNA(+)	10573	Cambodia	Cambodia	Homo sapiens	blood	2019-05-31
ON875316	Su,W., Cao,Y., Lu,W.	Guangzhou Center for Disease Control and Prevention, Derpartment of Virology and Immunology	China	2022-07-04T00:00:00Z	18XN13236_D2_FJI	Dengue virus	ssRNA(+)	10564	China: Guangzhou	China	Homo sapiens	blood	2018-05-17
ON853797	Su,W., Cao,Y., Lu,W.	Guangzhou Center for Disease Control and Prevention, Derpartment of Virology and Immunology	China	2022-07-02T00:00:00Z	18XN18318_D2_KHM	Dengue virus	ssRNA(+)	10686	Cambodia	Cambodia	Homo sapiens	blood	2018-07-13
ON799267	Maurya,R., Agrawal,T., Saraswat,S., Ananthraj,A., Chandele,A., Kumar,S., Kanakan,A., Chattopadhyay,P., Swaminathan,A., Saifi,S., Shashi,P., Pandey,R., Medigeshi,G.R.	Translational Health Science and Technology Institute, Infection and Immunology	India	2022-06-26T00:00:00Z	THSTI-TRC-DENV2-07	Dengue virus	ssRNA(+)	10511	India	India	Homo sapiens	blood	2018
ON725124	Bhat,S., Nair,S., Natarajan,V., Pandian,B.	Pondicherry Institute of Medical Sciences (PIMS), Microbiology	India	2022-06-16T00:00:00Z	Den 9	Dengue virus	ssRNA(+)	415	India	India	Homo sapiens	blood	2021-08-17
ON725125	Bhat,S., Nair,S., Natarajan,V., Pandian,B.	Pondicherry Institute of Medical Sciences (PIMS), Microbiology	India	2022-06-16T00:00:00Z	Den 3	Dengue virus	ssRNA(+)	415	India	India	Homo sapiens	blood	2021-10-26
ON725127	Bhat,S., Nair,S., Natarajan,V., Pandian,B.	Pondicherry Institute of Medical Sciences (PIMS), Microbiology	India	2022-06-16T00:00:00Z	Den 2	Dengue virus	ssRNA(+)	415	India	India	Homo sapiens	blood	2021-10-20
ON725130	Bhat,S., Nair,S., Natarajan,V., Pandian,B.	Pondicherry Institute of Medical Sciences (PIMS), Microbiology	India	2022-06-16T00:00:00Z	Den 4	Dengue virus	ssRNA(+)	415	India	India	Homo sapiens	blood	2021-10-21
ON725131	Bhat,S., Nair,S., Natarajan,V., Pandian,B.	Pondicherry Institute of Medical Sciences (PIMS), Microbiology	India	2022-06-16T00:00:00Z	Den 11	Dengue virus	ssRNA(+)	415	India	India	Homo sapiens	blood	2021-10-22
ON725133	Bhat,S., Nair,S., Natarajan,V., Pandian,B.	Pondicherry Institute of Medical Sciences (PIMS), Microbiology	India	2022-06-16T00:00:00Z	Den 8	Dengue virus	ssRNA(+)	415	India	India	Homo sapiens	blood	2021-10-15
ON716283	Bhat,S., Nair,S., Natarajan,V., Pandian,B.	Pondicherry Institute of Medical Sciences (PIMS), Microbiology	India	2022-06-14T00:00:00Z	Den1	Dengue virus	ssRNA(+)	415	India	India	Homo sapiens	blood	2021-03-29
ON723985	Prakash,O., Khan,D.N., Verma,A.K., Ramakrishna,V., Jain,A.	KGMU, Microbiology	India	2022-06-14T00:00:00Z	23	Dengue virus	ssRNA(+)	408	India	India	Homo sapiens	blood	2020-09-30
ON723986	Prakash,O., Khan,D.N., Verma,A.K., Ramakrishna,V., Jain,A.	KGMU, Microbiology	India	2022-06-14T00:00:00Z	24	Dengue virus	ssRNA(+)	418	India	India	Homo sapiens	blood	2020-09-30
ON723987	Prakash,O., Khan,D.N., Verma,A.K., Ramakrishna,V., Jain,A.	KGMU, Microbiology	India	2022-06-14T00:00:00Z	25	Dengue virus	ssRNA(+)	430	India	India	Homo sapiens	blood	2020-09-30
ON584411	Masyeni,S., Hayati,R.F., Santoso,M.S., Sasmono,R.T.	Eijkman Institute for Molecular Biology, Dengue Research Unit	Indonesia	2022-06-01T00:00:00Z	DPS-005	Dengue virus	ssRNA(+)	1485	Indonesia: Bali	Indonesia	Homo sapiens	blood	2019-03-02
ON584412	Masyeni,S., Hayati,R.F., Santoso,M.S., Sasmono,R.T.	Eijkman Institute for Molecular Biology, Dengue Research Unit	Indonesia	2022-06-01T00:00:00Z	DPS-013	Dengue virus	ssRNA(+)	1485	Indonesia: Bali	Indonesia	Homo sapiens	blood	2019-03-06
ON584413	Masyeni,S., Hayati,R.F., Santoso,M.S., Sasmono,R.T.	Eijkman Institute for Molecular Biology, Dengue Research Unit	Indonesia	2022-06-01T00:00:00Z	DPS-028	Dengue virus	ssRNA(+)	1485	Indonesia: Bali	Indonesia	Homo sapiens	blood	2019-05-23
ON584414	Masyeni,S., Hayati,R.F., Santoso,M.S., Sasmono,R.T.	Eijkman Institute for Molecular Biology, Dengue Research Unit	Indonesia	2022-06-01T00:00:00Z	DPS-029	Dengue virus	ssRNA(+)	1485	Indonesia: Bali	Indonesia	Homo sapiens	blood	2019-07-07
ON584415	Masyeni,S., Hayati,R.F., Santoso,M.S., Sasmono,R.T.	Eijkman Institute for Molecular Biology, Dengue Research Unit	Indonesia	2022-06-01T00:00:00Z	DPS-048	Dengue virus	ssRNA(+)	1485	Indonesia: Bali	Indonesia	Homo sapiens	blood	2020-02-20
MT125023		University of California, Davis, One Health Institute & Karen C Drayer Wildlife Health Center, School of Veterinary Medicine	USA	2022-05-29T00:00:00Z	PREDICT_THAH18180	Dengue virus	ssRNA(+)	232	Thailand	Thailand	Homo sapiens		2018-05-29
MT125031		University of California, Davis, One Health Institute & Karen C Drayer Wildlife Health Center, School of Veterinary Medicine	USA	2022-05-29T00:00:00Z	PREDICT_LAAH1090	Dengue virus	ssRNA(+)	232	Laos	Laos	Homo sapiens		2018-06-22
MT125035		University of California, Davis, One Health Institute & Karen C Drayer Wildlife Health Center, School of Veterinary Medicine	USA	2022-05-29T00:00:00Z	PREDICT_LAAH0189	Dengue virus	ssRNA(+)	232	Laos	Laos	Homo sapiens		2018-07-16
MT125040		University of California, Davis, One Health Institute & Karen C Drayer Wildlife Health Center, School of Veterinary Medicine	USA	2022-05-29T00:00:00Z	PREDICT_LAAH1083	Dengue virus	ssRNA(+)	232	Laos	Laos	Homo sapiens		2018-06-21
MT125042		University of California, Davis, One Health Institute & Karen C Drayer Wildlife Health Center, School of Veterinary Medicine	USA	2022-05-29T00:00:00Z	PREDICT_LAAH1128	Dengue virus	ssRNA(+)	232	Laos	Laos	Homo sapiens		2018-07-02
MT125046		University of California, Davis, One Health Institute & Karen C Drayer Wildlife Health Center, School of Veterinary Medicine	USA	2022-05-29T00:00:00Z	PREDICT_BDAH1071	Dengue virus	ssRNA(+)	232	Bangladesh	Bangladesh	Homo sapiens		2018-10-06
MT125047		University of California, Davis, One Health Institute & Karen C Drayer Wildlife Health Center, School of Veterinary Medicine	USA	2022-05-29T00:00:00Z	PREDICT_BDAH1075	Dengue virus	ssRNA(+)	232	Bangladesh	Bangladesh	Homo sapiens		2018-10-08
MT125048		University of California, Davis, One Health Institute & Karen C Drayer Wildlife Health Center, School of Veterinary Medicine	USA	2022-05-29T00:00:00Z	PREDICT_BDAH1127	Dengue virus	ssRNA(+)	208	Bangladesh	Bangladesh	Homo sapiens		2018-11-06
MT125049		University of California, Davis, One Health Institute & Karen C Drayer Wildlife Health Center, School of Veterinary Medicine	USA	2022-05-29T00:00:00Z	PREDICT_BDAH1002	Dengue virus	ssRNA(+)	232	Bangladesh	Bangladesh	Homo sapiens		2018-08-16
MT125050		University of California, Davis, One Health Institute & Karen C Drayer Wildlife Health Center, School of Veterinary Medicine	USA	2022-05-29T00:00:00Z	PREDICT_BDAH1006	Dengue virus	ssRNA(+)	232	Bangladesh	Bangladesh	Homo sapiens		2018-08-27
MT125051		University of California, Davis, One Health Institute & Karen C Drayer Wildlife Health Center, School of Veterinary Medicine	USA	2022-05-29T00:00:00Z	PREDICT_BDAH0687	Dengue virus	ssRNA(+)	232	Bangladesh	Bangladesh	Homo sapiens		2018-08-07
MT125058		University of California, Davis, One Health Institute & Karen C Drayer Wildlife Health Center, School of Veterinary Medicine	USA	2022-05-29T00:00:00Z	PREDICT_VNAH0009	Dengue virus	ssRNA(+)	232	Viet Nam	Viet Nam	Homo sapiens		2017-08-12
MT125059		University of California, Davis, One Health Institute & Karen C Drayer Wildlife Health Center, School of Veterinary Medicine	USA	2022-05-29T00:00:00Z	PREDICT_VNAH0343	Dengue virus	ssRNA(+)	232	Viet Nam	Viet Nam	Homo sapiens		2017-09-20
MT125061		University of California, Davis, One Health Institute & Karen C Drayer Wildlife Health Center, School of Veterinary Medicine	USA	2022-05-29T00:00:00Z	PREDICT_VNAH0942	Dengue virus	ssRNA(+)	232	Viet Nam	Viet Nam	Homo sapiens		2018-06-12
MT125062		University of California, Davis, One Health Institute & Karen C Drayer Wildlife Health Center, School of Veterinary Medicine	USA	2022-05-29T00:00:00Z	PREDICT_VNAH0953	Dengue virus	ssRNA(+)	232	Viet Nam	Viet Nam	Homo sapiens		2018-06-25
MT125063		University of California, Davis, One Health Institute & Karen C Drayer Wildlife Health Center, School of Veterinary Medicine	USA	2022-05-29T00:00:00Z	PREDICT_VNAH0994	Dengue virus	ssRNA(+)	232	Viet Nam	Viet Nam	Homo sapiens		2018-06-28
MT125065		University of California, Davis, One Health Institute & Karen C Drayer Wildlife Health Center, School of Veterinary Medicine	USA	2022-05-29T00:00:00Z	PREDICT_VNAH0996	Dengue virus	ssRNA(+)	232	Viet Nam	Viet Nam	Homo sapiens		2018-06-28
MT125066		University of California, Davis, One Health Institute & Karen C Drayer Wildlife Health Center, School of Veterinary Medicine	USA	2022-05-29T00:00:00Z	PREDICT_VNAH1139	Dengue virus	ssRNA(+)	232	Viet Nam	Viet Nam	Homo sapiens		2018-07-13
MT125067		University of California, Davis, One Health Institute & Karen C Drayer Wildlife Health Center, School of Veterinary Medicine	USA	2022-05-29T00:00:00Z	PREDICT_VNAH1143	Dengue virus	ssRNA(+)	232	Viet Nam	Viet Nam	Homo sapiens		2018-07-12
MT125069		University of California, Davis, One Health Institute & Karen C Drayer Wildlife Health Center, School of Veterinary Medicine	USA	2022-05-29T00:00:00Z	PREDICT_VNAH1145	Dengue virus	ssRNA(+)	232	Viet Nam	Viet Nam	Homo sapiens		2018-07-12
MT125070		University of California, Davis, One Health Institute & Karen C Drayer Wildlife Health Center, School of Veterinary Medicine	USA	2022-05-29T00:00:00Z	PREDICT_VNAH1147	Dengue virus	ssRNA(+)	232	Viet Nam	Viet Nam	Homo sapiens		2018-07-17
MT125072		University of California, Davis, One Health Institute & Karen C Drayer Wildlife Health Center, School of Veterinary Medicine	USA	2022-05-29T00:00:00Z	PREDICT_VNAH1151	Dengue virus	ssRNA(+)	232	Viet Nam	Viet Nam	Homo sapiens		2018-07-25
MT125073		University of California, Davis, One Health Institute & Karen C Drayer Wildlife Health Center, School of Veterinary Medicine	USA	2022-05-29T00:00:00Z	PREDICT_VNAH1166	Dengue virus	ssRNA(+)	232	Viet Nam	Viet Nam	Homo sapiens		2018-08-06
MT125074		University of California, Davis, One Health Institute & Karen C Drayer Wildlife Health Center, School of Veterinary Medicine	USA	2022-05-29T00:00:00Z	PREDICT_VNAH1169	Dengue virus	ssRNA(+)	232	Viet Nam	Viet Nam	Homo sapiens		2018-08-06
MT125075		University of California, Davis, One Health Institute & Karen C Drayer Wildlife Health Center, School of Veterinary Medicine	USA	2022-05-29T00:00:00Z	PREDICT_VNAH1176	Dengue virus	ssRNA(+)	232	Viet Nam	Viet Nam	Homo sapiens		2018-08-12
MT125076		University of California, Davis, One Health Institute & Karen C Drayer Wildlife Health Center, School of Veterinary Medicine	USA	2022-05-29T00:00:00Z	PREDICT_VNAH1184	Dengue virus	ssRNA(+)	232	Viet Nam	Viet Nam	Homo sapiens		2018-08-22
MT125077		University of California, Davis, One Health Institute & Karen C Drayer Wildlife Health Center, School of Veterinary Medicine	USA	2022-05-29T00:00:00Z	PREDICT_VNAH1189	Dengue virus	ssRNA(+)	232	Viet Nam	Viet Nam	Homo sapiens		2018-08-01
MT125080		University of California, Davis, One Health Institute & Karen C Drayer Wildlife Health Center, School of Veterinary Medicine	USA	2022-05-29T00:00:00Z	PREDICT_NPAH5026	Dengue virus	ssRNA(+)	232	Nepal	Nepal	Homo sapiens		2017-10-31
MT125081		University of California, Davis, One Health Institute & Karen C Drayer Wildlife Health Center, School of Veterinary Medicine	USA	2022-05-29T00:00:00Z	PREDICT_VNAH1002	Dengue virus	ssRNA(+)	232	Viet Nam	Viet Nam	Homo sapiens		2018-05-26
MT125082		University of California, Davis, One Health Institute & Karen C Drayer Wildlife Health Center, School of Veterinary Medicine	USA	2022-05-29T00:00:00Z	PREDICT_IDAH0071	Dengue virus	ssRNA(+)	232	Indonesia	Indonesia	Homo sapiens		2018-06-26
MT125084		University of California, Davis, One Health Institute & Karen C Drayer Wildlife Health Center, School of Veterinary Medicine	USA	2022-05-29T00:00:00Z	PREDICT_IDAH0074	Dengue virus	ssRNA(+)	232	Indonesia	Indonesia	Homo sapiens		2018-07-02
MT125085		University of California, Davis, One Health Institute & Karen C Drayer Wildlife Health Center, School of Veterinary Medicine	USA	2022-05-29T00:00:00Z	PREDICT_IDAH0077	Dengue virus	ssRNA(+)	232	Indonesia	Indonesia	Homo sapiens		2018-07-17
MT125086		University of California, Davis, One Health Institute & Karen C Drayer Wildlife Health Center, School of Veterinary Medicine	USA	2022-05-29T00:00:00Z	PREDICT_IDAH0080	Dengue virus	ssRNA(+)	232	Indonesia	Indonesia	Homo sapiens		2018-07-25
MT125090		University of California, Davis, One Health Institute & Karen C Drayer Wildlife Health Center, School of Veterinary Medicine	USA	2022-05-29T00:00:00Z	PREDICT_IDAH0100	Dengue virus	ssRNA(+)	232	Indonesia	Indonesia	Homo sapiens		2018-11-01
MT125092		University of California, Davis, One Health Institute & Karen C Drayer Wildlife Health Center, School of Veterinary Medicine	USA	2022-05-29T00:00:00Z	PREDICT_IDAH0104	Dengue virus	ssRNA(+)	232	Indonesia	Indonesia	Homo sapiens		2018-11-30
MT125096		University of California, Davis, One Health Institute & Karen C Drayer Wildlife Health Center, School of Veterinary Medicine	USA	2022-05-29T00:00:00Z	PREDICT_IDAH0109	Dengue virus	ssRNA(+)	232	Indonesia	Indonesia	Homo sapiens		2018-12-19
OK180521	Arguni,E., Indriani,C., Rahayu,A., Supriyati,E., Yohan,B., Hayati,R.F., Wardana,S., Tantowijoyo,W., Anshari,M.R., Rahayu,E., Rubangi,R., Ahmad,R.A., Utarini,A., Simmons,C.P., Sasmono,R.T.	Eijkman Institute for Molecular Biology, Dengue Research Unit	Indonesia	2022-05-01T00:00:00Z	MJ1-03-12	Dengue virus	ssRNA(+)	1485	Indonesia: Yogyakarta	Indonesia	Homo sapiens	blood	2016-03-10
OK180522	Arguni,E., Indriani,C., Rahayu,A., Supriyati,E., Yohan,B., Hayati,R.F., Wardana,S., Tantowijoyo,W., Anshari,M.R., Rahayu,E., Rubangi,R., Ahmad,R.A., Utarini,A., Simmons,C.P., Sasmono,R.T.	Eijkman Institute for Molecular Biology, Dengue Research Unit	Indonesia	2022-05-01T00:00:00Z	MJ1-04-20	Dengue virus	ssRNA(+)	1485	Indonesia: Yogyakarta	Indonesia	Homo sapiens	blood	2016-04-27
OK180523	Arguni,E., Indriani,C., Rahayu,A., Supriyati,E., Yohan,B., Hayati,R.F., Wardana,S., Tantowijoyo,W., Anshari,M.R., Rahayu,E., Rubangi,R., Ahmad,R.A., Utarini,A., Simmons,C.P., Sasmono,R.T.	Eijkman Institute for Molecular Biology, Dengue Research Unit	Indonesia	2022-05-01T00:00:00Z	MJ1-07-11	Dengue virus	ssRNA(+)	1485	Indonesia: Yogyakarta	Indonesia	Homo sapiens	blood	2016-07-21
OK180524	Arguni,E., Indriani,C., Rahayu,A., Supriyati,E., Yohan,B., Hayati,R.F., Wardana,S., Tantowijoyo,W., Anshari,M.R., Rahayu,E., Rubangi,R., Ahmad,R.A., Utarini,A., Simmons,C.P., Sasmono,R.T.	Eijkman Institute for Molecular Biology, Dengue Research Unit	Indonesia	2022-05-01T00:00:00Z	MJ1-07-20	Dengue virus	ssRNA(+)	1485	Indonesia: Yogyakarta	Indonesia	Homo sapiens	blood	2016-07-29
OK180525	Arguni,E., Indriani,C., Rahayu,A., Supriyati,E., Yohan,B., Hayati,R.F., Wardana,S., Tantowijoyo,W., Anshari,M.R., Rahayu,E., Rubangi,R., Ahmad,R.A., Utarini,A., Simmons,C.P., Sasmono,R.T.	Eijkman Institute for Molecular Biology, Dengue Research Unit	Indonesia	2022-05-01T00:00:00Z	MJ1-11-14	Dengue virus	ssRNA(+)	1485	Indonesia: Yogyakarta	Indonesia	Homo sapiens	blood	2016-10-14
OK180526	Arguni,E., Indriani,C., Rahayu,A., Supriyati,E., Yohan,B., Hayati,R.F., Wardana,S., Tantowijoyo,W., Anshari,M.R., Rahayu,E., Rubangi,R., Ahmad,R.A., Utarini,A., Simmons,C.P., Sasmono,R.T.	Eijkman Institute for Molecular Biology, Dengue Research Unit	Indonesia	2022-05-01T00:00:00Z	MJ1-12-07	Dengue virus	ssRNA(+)	1485	Indonesia: Yogyakarta	Indonesia	Homo sapiens	blood	2016-12-07
OK180527	Arguni,E., Indriani,C., Rahayu,A., Supriyati,E., Yohan,B., Hayati,R.F., Wardana,S., Tantowijoyo,W., Anshari,M.R., Rahayu,E., Rubangi,R., Ahmad,R.A., Utarini,A., Simmons,C.P., Sasmono,R.T.	Eijkman Institute for Molecular Biology, Dengue Research Unit	Indonesia	2022-05-01T00:00:00Z	MJ1-12-36	Dengue virus	ssRNA(+)	1485	Indonesia: Yogyakarta	Indonesia	Homo sapiens	blood	2016-12-21
OK180528	Arguni,E., Indriani,C., Rahayu,A., Supriyati,E., Yohan,B., Hayati,R.F., Wardana,S., Tantowijoyo,W., Anshari,M.R., Rahayu,E., Rubangi,R., Ahmad,R.A., Utarini,A., Simmons,C.P., Sasmono,R.T.	Eijkman Institute for Molecular Biology, Dengue Research Unit	Indonesia	2022-05-01T00:00:00Z	WB10405	Dengue virus	ssRNA(+)	1485	Indonesia: Yogyakarta	Indonesia	Homo sapiens	blood	2016-04-27
MW720945	Zhao,L., Zhang,L., Hong,W., Qiu,S., Wang,J., Zhang,F.	Guangzhou Eighth People's Hospital, Institute of infectious disease	China	2022-04-30T00:00:00Z	GZ8H/2019158/2019/II	Dengue virus	ssRNA(+)	10681	China	China	Homo sapiens	blood	2019-09
MW720946	Zhao,L., Zhang,L., Hong,W., Qiu,S., Wang,J., Zhang,F.	Guangzhou Eighth People's Hospital, Institute of infectious disease	China	2022-04-30T00:00:00Z	GZ8H/2019159/2019/II	Dengue virus	ssRNA(+)	10698	China	China	Homo sapiens	blood	2019-09
MW720947	Zhao,L., Zhang,L., Hong,W., Qiu,S., Wang,J., Zhang,F.	Guangzhou Eighth People's Hospital, Institute of infectious disease	China	2022-04-30T00:00:00Z	GZ8H/2019160/2019/II	Dengue virus	ssRNA(+)	10684	China	China	Homo sapiens	blood	2019-09
MW720948	Zhao,L., Zhang,L., Hong,W., Qiu,S., Wang,J., Zhang,F.	Guangzhou Eighth People's Hospital, Institute of infectious disease	China	2022-04-30T00:00:00Z	GZ8H/2019161/2019/II	Dengue virus	ssRNA(+)	10690	China	China	Homo sapiens	blood	2019-09
MW720949	Zhao,L., Zhang,L., Hong,W., Qiu,S., Wang,J., Zhang,F.	Guangzhou Eighth People's Hospital, Institute of infectious disease	China	2022-04-30T00:00:00Z	GZ8H/2019162/2019/II	Dengue virus	ssRNA(+)	10681	China	China	Homo sapiens	blood	2019-09
MW720950	Zhao,L., Zhang,L., Hong,W., Qiu,S., Wang,J., Zhang,F.	Guangzhou Eighth People's Hospital, Institute of infectious disease	China	2022-04-30T00:00:00Z	GZ8H/2019163/2019/II	Dengue virus	ssRNA(+)	10681	China	China	Homo sapiens	blood	2019-09
MW720951	Zhao,L., Zhang,L., Hong,W., Qiu,S., Wang,J., Zhang,F.	Guangzhou Eighth People's Hospital, Institute of infectious disease	China	2022-04-30T00:00:00Z	GZ8H/2019164/2019/II	Dengue virus	ssRNA(+)	10682	China	China	Homo sapiens	blood	2019-09
MW720952	Zhao,L., Zhang,L., Hong,W., Qiu,S., Wang,J., Zhang,F.	Guangzhou Eighth People's Hospital, Institute of infectious disease	China	2022-04-30T00:00:00Z	GZ8H/2019165/2019/II	Dengue virus	ssRNA(+)	10682	China	China	Homo sapiens	blood	2019-09
MW720953	Zhao,L., Zhang,L., Hong,W., Qiu,S., Wang,J., Zhang,F.	Guangzhou Eighth People's Hospital, Institute of infectious disease	China	2022-04-30T00:00:00Z	GZ8H/2019166/2019/II	Dengue virus	ssRNA(+)	10716	China	China	Homo sapiens	blood	2019-09
MW720954	Zhao,L., Zhang,L., Hong,W., Qiu,S., Wang,J., Zhang,F.	Guangzhou Eighth People's Hospital, Institute of infectious disease	China	2022-04-30T00:00:00Z	GZ8H/2019167/2019/II	Dengue virus	ssRNA(+)	10683	China	China	Homo sapiens	blood	2019-09
MW720955	Zhao,L., Zhang,L., Hong,W., Qiu,S., Wang,J., Zhang,F.	Guangzhou Eighth People's Hospital, Institute of infectious disease	China	2022-04-30T00:00:00Z	GZ8H/2019168/2019/II	Dengue virus	ssRNA(+)	10680	China	China	Homo sapiens	blood	2019-09
MW720956	Zhao,L., Zhang,L., Hong,W., Qiu,S., Wang,J., Zhang,F.	Guangzhou Eighth People's Hospital, Institute of infectious disease	China	2022-04-30T00:00:00Z	GZ8H/2019169/2019/II	Dengue virus	ssRNA(+)	10682	China	China	Homo sapiens	blood	2019-09
MW720957	Zhao,L., Zhang,L., Hong,W., Qiu,S., Wang,J., Zhang,F.	Guangzhou Eighth People's Hospital, Institute of infectious disease	China	2022-04-30T00:00:00Z	GZ8H/2019187/2019/II	Dengue virus	ssRNA(+)	10715	China	China	Homo sapiens	blood	2019-09
MW721459	Zhao,L., Zhang,L., Hong,W., Qiu,S., Wang,J., Zhang,F.	Guangzhou Eighth People's Hospital, Institute of infectious disease	China	2022-04-30T00:00:00Z	GZ8H/2019001/2018/II	Dengue virus	ssRNA(+)	10722	China	China	Homo sapiens	blood	2018-10
MW721460	Zhao,L., Zhang,L., Hong,W., Qiu,S., Wang,J., Zhang,F.	Guangzhou Eighth People's Hospital, Institute of infectious disease	China	2022-04-30T00:00:00Z	GZ8H/2019003/2018/II	Dengue virus	ssRNA(+)	10699	China	China	Homo sapiens	blood	2018-10
MW721461	Zhao,L., Zhang,L., Hong,W., Qiu,S., Wang,J., Zhang,F.	Guangzhou Eighth People's Hospital, Institute of infectious disease	China	2022-04-30T00:00:00Z	GZ8H/2019012/2018/II	Dengue virus	ssRNA(+)	10692	China	China	Homo sapiens	blood	2018-10
MW721462	Zhao,L., Zhang,L., Hong,W., Qiu,S., Wang,J., Zhang,F.	Guangzhou Eighth People's Hospital, Institute of infectious disease	China	2022-04-30T00:00:00Z	GZ8H/2019041/2014/II	Dengue virus	ssRNA(+)	10716	China	China	Homo sapiens	blood	2014-10
MW721463	Zhao,L., Zhang,L., Hong,W., Qiu,S., Wang,J., Zhang,F.	Guangzhou Eighth People's Hospital, Institute of infectious disease	China	2022-04-30T00:00:00Z	GZ8H/2019049/2014/II	Dengue virus	ssRNA(+)	10692	China	China	Homo sapiens	blood	2014-10
MW721464	Zhao,L., Zhang,L., Hong,W., Qiu,S., Wang,J., Zhang,F.	Guangzhou Eighth People's Hospital, Institute of infectious disease	China	2022-04-30T00:00:00Z	GZ8H/2019057/2014/II	Dengue virus	ssRNA(+)	10716	China	China	Homo sapiens	blood	2014-10
MW721465	Zhao,L., Zhang,L., Hong,W., Qiu,S., Wang,J., Zhang,F.	Guangzhou Eighth People's Hospital, Institute of infectious disease	China	2022-04-30T00:00:00Z	GZ8H/2019065/2014/II	Dengue virus	ssRNA(+)	10717	China	China	Homo sapiens	blood	2014-10
MW721466	Zhao,L., Zhang,L., Hong,W., Qiu,S., Wang,J., Zhang,F.	Guangzhou Eighth People's Hospital, Institute of infectious disease	China	2022-04-30T00:00:00Z	GZ8H/2019067/2014/II	Dengue virus	ssRNA(+)	10706	China	China	Homo sapiens	blood	2014-10
MW721467	Zhao,L., Zhang,L., Hong,W., Qiu,S., Wang,J., Zhang,F.	Guangzhou Eighth People's Hospital, Institute of infectious disease	China	2022-04-30T00:00:00Z	GZ8H/2019084/2014/II	Dengue virus	ssRNA(+)	10703	China	China	Homo sapiens	blood	2014-10
MW721468	Zhao,L., Zhang,L., Hong,W., Qiu,S., Wang,J., Zhang,F.	Guangzhou Eighth People's Hospital, Institute of infectious disease	China	2022-04-30T00:00:00Z	GZ8H/2019086/2014/II	Dengue virus	ssRNA(+)	10720	China	China	Homo sapiens	blood	2014-10
MW721469	Zhao,L., Zhang,L., Hong,W., Qiu,S., Wang,J., Zhang,F.	Guangzhou Eighth People's Hospital, Institute of infectious disease	China	2022-04-30T00:00:00Z	GZ8H/2019089/2017/II	Dengue virus	ssRNA(+)	10695	China	China	Homo sapiens	blood	2017-10
MW721470	Zhao,L., Zhang,L., Hong,W., Qiu,S., Wang,J., Zhang,F.	Guangzhou Eighth People's Hospital, Institute of infectious disease	China	2022-04-30T00:00:00Z	GZ8H/2019098/2017/II	Dengue virus	ssRNA(+)	10716	China	China	Homo sapiens	blood	2017-10
MW721471	Zhao,L., Zhang,L., Hong,W., Qiu,S., Wang,J., Zhang,F.	Guangzhou Eighth People's Hospital, Institute of infectious disease	China	2022-04-30T00:00:00Z	GZ8H/2019113/2014/II	Dengue virus	ssRNA(+)	10720	China	China	Homo sapiens	blood	2014-10
MW721472	Zhao,L., Zhang,L., Hong,W., Qiu,S., Wang,J., Zhang,F.	Guangzhou Eighth People's Hospital, Institute of infectious disease	China	2022-04-30T00:00:00Z	GZ8H/2019116/2014/II	Dengue virus	ssRNA(+)	10722	China	China	Homo sapiens	blood	2014-10
MW721473	Zhao,L., Zhang,L., Hong,W., Qiu,S., Wang,J., Zhang,F.	Guangzhou Eighth People's Hospital, Institute of infectious disease	China	2022-04-30T00:00:00Z	GZ8H/2019121/2014/II	Dengue virus	ssRNA(+)	10713	China	China	Homo sapiens	blood	2014-10
MW721474	Zhao,L., Zhang,L., Hong,W., Qiu,S., Wang,J., Zhang,F.	Guangzhou Eighth People's Hospital, Institute of infectious disease	China	2022-04-30T00:00:00Z	GZ8H/2019127/2010/II	Dengue virus	ssRNA(+)	10714	China	China	Homo sapiens	blood	2010-10
MW721475	Zhao,L., Zhang,L., Hong,W., Qiu,S., Wang,J., Zhang,F.	Guangzhou Eighth People's Hospital, Institute of infectious disease	China	2022-04-30T00:00:00Z	GZ8H/2019132/2010/II	Dengue virus	ssRNA(+)	10703	China	China	Homo sapiens	blood	2010-10
ON123649	Maurya,R., Agrawal,T., Saraswat,S., Ananthraj,A., Chandele,A., Kumar,S., Kanakan,A., Chattopadhyay,P., Swaminathan,A., Saifi,S., Shashi,P., Pandey,R., Medigeshi,G.R.	Translational Health Science and Technology Institute, Infection and Immunology	India	2022-04-05T00:00:00Z	THSTI-TRC-DENV2-01	Dengue virus	ssRNA(+)	10598	India	India	Homo sapiens	blood	2020
ON123651	Maurya,R., Agrawal,T., Saraswat,S., Ananthraj,A., Chandele,A., Kumar,S., Kanakan,A., Chattopadhyay,P., Swaminathan,A., Saifi,S., Shashi,P., Pandey,R., Medigeshi,G.R.	Translational Health Science and Technology Institute, Infection and Immunology	India	2022-04-05T00:00:00Z	THSTI-TRC-DENV2-02	Dengue virus	ssRNA(+)	10723	India	India	Homo sapiens	blood	2020
ON123652	Maurya,R., Agrawal,T., Saraswat,S., Ananthraj,A., Chandele,A., Kumar,S., Kanakan,A., Chattopadhyay,P., Swaminathan,A., Saifi,S., Shashi,P., Pandey,R., Medigeshi,G.R.	Translational Health Science and Technology Institute, Infection and Immunology	India	2022-04-05T00:00:00Z	THSTI-TRC-DENV2-03	Dengue virus	ssRNA(+)	10256	India	India	Homo sapiens	blood	2020
ON123663	Maurya,R., Agrawal,T., Saraswat,S., Ananthraj,A., Chandele,A., Kumar,S., Kanakan,A., Chattopadhyay,P., Swaminathan,A., Saifi,S., Shashi,P., Pandey,R., Medigeshi,G.R.	Translational Health Science and Technology Institute, Infection and Immunology	India	2022-04-05T00:00:00Z	THSTI-TRC-DENV2-05	Dengue virus	ssRNA(+)	10546	India	India	Homo sapiens	blood	2018
ON109598	Medigeshi,G., Pandey,R., Agrawal,T., Saraswat,S., Ananthraj,A., Chandele,A., Maurya,R., Kanakan,A., Chattopadhyay,P., Swaminathan,A., Saifi,S.	Translational Health Science and Technology Institute, Infection and Immunology	India	2022-04-04T00:00:00Z	S9	Dengue virus	ssRNA(+)	10511	India	India	Homo sapiens	blood	2021
MH051816	Chang,K., Wang,W.-H., Chen,Y.-H., Lu,P.-L., Chen,Y.-M., Wang,S.-F.	Department of Medical Laboratory Science and Biotechnology and Center for Infectious Disease and Cancer Research, Kaohsiung Medical University	Taiwan	2022-03-31T00:00:00Z	DV2-KMUH411/KH/TW/2015	Dengue virus	ssRNA(+)	1377	Taiwan	Taiwan	Homo sapiens	blood	2015
MH051817	Chang,K., Wang,W.-H., Chen,Y.-H., Lu,P.-L., Chen,Y.-M., Wang,S.-F.	Department of Medical Laboratory Science and Biotechnology and Center for Infectious Disease and Cancer Research, Kaohsiung Medical University	Taiwan	2022-03-31T00:00:00Z	DV2-KMUH196/KH/TW/2015	Dengue virus	ssRNA(+)	1377	Taiwan	Taiwan	Homo sapiens	blood	2015
MH051818	Chang,K., Wang,W.-H., Chen,Y.-H., Lu,P.-L., Chen,Y.-M., Wang,S.-F.	Department of Medical Laboratory Science and Biotechnology and Center for Infectious Disease and Cancer Research, Kaohsiung Medical University	Taiwan	2022-03-31T00:00:00Z	DV2-KMUH213/KH/TW/2015	Dengue virus	ssRNA(+)	1377	Taiwan	Taiwan	Homo sapiens	blood	2015
MH051819	Chang,K., Wang,W.-H., Chen,Y.-H., Lu,P.-L., Chen,Y.-M., Wang,S.-F.	Department of Medical Laboratory Science and Biotechnology and Center for Infectious Disease and Cancer Research, Kaohsiung Medical University	Taiwan	2022-03-31T00:00:00Z	DV2-KMUH271/TN/TW/2015	Dengue virus	ssRNA(+)	1377	Taiwan	Taiwan	Homo sapiens	blood	2015
MH051820	Chang,K., Wang,W.-H., Chen,Y.-H., Lu,P.-L., Chen,Y.-M., Wang,S.-F.	Department of Medical Laboratory Science and Biotechnology and Center for Infectious Disease and Cancer Research, Kaohsiung Medical University	Taiwan	2022-03-31T00:00:00Z	DV2-KMUH415/TN/TW/2015	Dengue virus	ssRNA(+)	1377	Taiwan	Taiwan	Homo sapiens	blood	2015
MH051821	Chang,K., Wang,W.-H., Chen,Y.-H., Lu,P.-L., Chen,Y.-M., Wang,S.-F.	Department of Medical Laboratory Science and Biotechnology and Center for Infectious Disease and Cancer Research, Kaohsiung Medical University	Taiwan	2022-03-31T00:00:00Z	DV2-KMUH408/KH/TW/2015	Dengue virus	ssRNA(+)	1377	Taiwan	Taiwan	Homo sapiens	blood	2015
MH051822	Chang,K., Wang,W.-H., Chen,Y.-H., Lu,P.-L., Chen,Y.-M., Wang,S.-F.	Department of Medical Laboratory Science and Biotechnology and Center for Infectious Disease and Cancer Research, Kaohsiung Medical University	Taiwan	2022-03-31T00:00:00Z	DV2-KMUH677/KH/TW/2015	Dengue virus	ssRNA(+)	1377	Taiwan	Taiwan	Homo sapiens	blood	2015
MH051823	Chang,K., Wang,W.-H., Chen,Y.-H., Lu,P.-L., Chen,Y.-M., Wang,S.-F.	Department of Medical Laboratory Science and Biotechnology and Center for Infectious Disease and Cancer Research, Kaohsiung Medical University	Taiwan	2022-03-31T00:00:00Z	DV2-KMUH273/KH/TW/2015	Dengue virus	ssRNA(+)	1377	Taiwan	Taiwan	Homo sapiens	blood	2015
MH051824	Chang,K., Wang,W.-H., Chen,Y.-H., Lu,P.-L., Chen,Y.-M., Wang,S.-F.	Department of Medical Laboratory Science and Biotechnology and Center for Infectious Disease and Cancer Research, Kaohsiung Medical University	Taiwan	2022-03-31T00:00:00Z	DV2-KMUH435/KH/TW/2015	Dengue virus	ssRNA(+)	1377	Taiwan	Taiwan	Homo sapiens	blood	2015
MH051825	Chang,K., Wang,W.-H., Chen,Y.-H., Lu,P.-L., Chen,Y.-M., Wang,S.-F.	Department of Medical Laboratory Science and Biotechnology and Center for Infectious Disease and Cancer Research, Kaohsiung Medical University	Taiwan	2022-03-31T00:00:00Z	DV2-KMUH427/TN/TW/2015	Dengue virus	ssRNA(+)	1377	Taiwan	Taiwan	Homo sapiens	blood	2015
MH051826	Chang,K., Wang,W.-H., Chen,Y.-H., Lu,P.-L., Chen,Y.-M., Wang,S.-F.	Department of Medical Laboratory Science and Biotechnology and Center for Infectious Disease and Cancer Research, Kaohsiung Medical University	Taiwan	2022-03-31T00:00:00Z	DV2-KMUH678/KH/TW/2015	Dengue virus	ssRNA(+)	1377	Taiwan	Taiwan	Homo sapiens	blood	2015
MH051827	Chang,K., Wang,W.-H., Chen,Y.-H., Lu,P.-L., Chen,Y.-M., Wang,S.-F.	Department of Medical Laboratory Science and Biotechnology and Center for Infectious Disease and Cancer Research, Kaohsiung Medical University	Taiwan	2022-03-31T00:00:00Z	DV2-KMUH1409/TN/TW/2015	Dengue virus	ssRNA(+)	1377	Taiwan	Taiwan	Homo sapiens	blood	2015
MH051828	Chang,K., Wang,W.-H., Chen,Y.-H., Lu,P.-L., Chen,Y.-M., Wang,S.-F.	Department of Medical Laboratory Science and Biotechnology and Center for Infectious Disease and Cancer Research, Kaohsiung Medical University	Taiwan	2022-03-31T00:00:00Z	DV2-NCKU1070/TN/TW/2015	Dengue virus	ssRNA(+)	1377	Taiwan	Taiwan	Homo sapiens	blood	2015
MH051829	Chang,K., Wang,W.-H., Chen,Y.-H., Lu,P.-L., Chen,Y.-M., Wang,S.-F.	Department of Medical Laboratory Science and Biotechnology and Center for Infectious Disease and Cancer Research, Kaohsiung Medical University	Taiwan	2022-03-31T00:00:00Z	DV2-NCKU1637/TN/TW/2015	Dengue virus	ssRNA(+)	1377	Taiwan	Taiwan	Homo sapiens	blood	2015
MH051830	Chang,K., Wang,W.-H., Chen,Y.-H., Lu,P.-L., Chen,Y.-M., Wang,S.-F.	Department of Medical Laboratory Science and Biotechnology and Center for Infectious Disease and Cancer Research, Kaohsiung Medical University	Taiwan	2022-03-31T00:00:00Z	DV2-NCKU1711/TN/TW/2015	Dengue virus	ssRNA(+)	1377	Taiwan	Taiwan	Homo sapiens	blood	2015
MH051831	Chang,K., Wang,W.-H., Chen,Y.-H., Lu,P.-L., Chen,Y.-M., Wang,S.-F.	Department of Medical Laboratory Science and Biotechnology and Center for Infectious Disease and Cancer Research, Kaohsiung Medical University	Taiwan	2022-03-31T00:00:00Z	DV2-NCKU1808/TN/TW/2015	Dengue virus	ssRNA(+)	1377	Taiwan	Taiwan	Homo sapiens	blood	2015
MH051832	Chang,K., Wang,W.-H., Chen,Y.-H., Lu,P.-L., Chen,Y.-M., Wang,S.-F.	Department of Medical Laboratory Science and Biotechnology and Center for Infectious Disease and Cancer Research, Kaohsiung Medical University	Taiwan	2022-03-31T00:00:00Z	DV2-NCKU2194/TN/TW/2015	Dengue virus	ssRNA(+)	1377	Taiwan	Taiwan	Homo sapiens	blood	2015
MH051833	Chang,K., Wang,W.-H., Chen,Y.-H., Lu,P.-L., Chen,Y.-M., Wang,S.-F.	Department of Medical Laboratory Science and Biotechnology and Center for Infectious Disease and Cancer Research, Kaohsiung Medical University	Taiwan	2022-03-31T00:00:00Z	DV2-NCKU1809/TN/TW/2015	Dengue virus	ssRNA(+)	1377	Taiwan	Taiwan	Homo sapiens	blood	2015
MH051834	Chang,K., Wang,W.-H., Chen,Y.-H., Lu,P.-L., Chen,Y.-M., Wang,S.-F.	Department of Medical Laboratory Science and Biotechnology and Center for Infectious Disease and Cancer Research, Kaohsiung Medical University	Taiwan	2022-03-31T00:00:00Z	DV2-NCKU2093/TN/TW/2015	Dengue virus	ssRNA(+)	1377	Taiwan	Taiwan	Homo sapiens	blood	2015
MH051835	Chang,K., Wang,W.-H., Chen,Y.-H., Lu,P.-L., Chen,Y.-M., Wang,S.-F.	Department of Medical Laboratory Science and Biotechnology and Center for Infectious Disease and Cancer Research, Kaohsiung Medical University	Taiwan	2022-03-31T00:00:00Z	DV2-NCKU2160/TN/TW/2015	Dengue virus	ssRNA(+)	1377	Taiwan	Taiwan	Homo sapiens	blood	2015
MH051836	Chang,K., Wang,W.-H., Chen,Y.-H., Lu,P.-L., Chen,Y.-M., Wang,S.-F.	Department of Medical Laboratory Science and Biotechnology and Center for Infectious Disease and Cancer Research, Kaohsiung Medical University	Taiwan	2022-03-31T00:00:00Z	DV2-NCKU2237/TN/TW/2015	Dengue virus	ssRNA(+)	1377	Taiwan	Taiwan	Homo sapiens	blood	2015
MH051837	Chang,K., Wang,W.-H., Chen,Y.-H., Lu,P.-L., Chen,Y.-M., Wang,S.-F.	Department of Medical Laboratory Science and Biotechnology and Center for Infectious Disease and Cancer Research, Kaohsiung Medical University	Taiwan	2022-03-31T00:00:00Z	DV2-KMUH237/KH/TW/2016	Dengue virus	ssRNA(+)	1377	Taiwan	Taiwan	Homo sapiens	blood	2016
MH051838	Chang,K., Wang,W.-H., Chen,Y.-H., Lu,P.-L., Chen,Y.-M., Wang,S.-F.	Department of Medical Laboratory Science and Biotechnology and Center for Infectious Disease and Cancer Research, Kaohsiung Medical University	Taiwan	2022-03-31T00:00:00Z	DV2-KMUH109/KH/TW/2016	Dengue virus	ssRNA(+)	1377	Taiwan	Taiwan	Homo sapiens	blood	2016
ON059174	Sharma,M.	SGT University, Microbiology	India	2022-03-29T00:00:00Z	Den3	Dengue virus	ssRNA(+)	502	India	India	Homo sapiens	blood	2021-10-12
ON059177	Sharma,M.	SGT University, Microbiology	India	2022-03-29T00:00:00Z	Den2	Dengue virus	ssRNA(+)	453	India	India	Homo sapiens	blood	2021-10-12
ON046232	Klungthong,C., Phonpakobsin,T., Thaisomboonsuk,B., Chinnawirotpisan,P., Manasatienkit,W., Ong-ajchaowlerd,P., Rodpradit,P., Nisalak,A., Kalayanarooj,S., Punpanich Vandepitt,W., Macareo,L.R., Gibbons,R.V., Jarman,R.G., Fernandez,S.	USAMD-AFRIMS, Virology	Thailand	2022-03-28T00:00:00Z	00498/10	Dengue virus	ssRNA(+)	1485	Thailand	Thailand	Homo sapiens		2010-04-11
ON046233	Klungthong,C., Phonpakobsin,T., Thaisomboonsuk,B., Chinnawirotpisan,P., Manasatienkit,W., Ong-ajchaowlerd,P., Rodpradit,P., Nisalak,A., Kalayanarooj,S., Punpanich Vandepitt,W., Macareo,L.R., Gibbons,R.V., Jarman,R.G., Fernandez,S.	USAMD-AFRIMS, Virology	Thailand	2022-03-28T00:00:00Z	00579/10	Dengue virus	ssRNA(+)	1485	Thailand	Thailand	Homo sapiens		2010-05-16
ON046234	Klungthong,C., Phonpakobsin,T., Thaisomboonsuk,B., Chinnawirotpisan,P., Manasatienkit,W., Ong-ajchaowlerd,P., Rodpradit,P., Nisalak,A., Kalayanarooj,S., Punpanich Vandepitt,W., Macareo,L.R., Gibbons,R.V., Jarman,R.G., Fernandez,S.	USAMD-AFRIMS, Virology	Thailand	2022-03-28T00:00:00Z	00600/10	Dengue virus	ssRNA(+)	1485	Thailand	Thailand	Homo sapiens		2010-06-01
ON046235	Klungthong,C., Phonpakobsin,T., Thaisomboonsuk,B., Chinnawirotpisan,P., Manasatienkit,W., Ong-ajchaowlerd,P., Rodpradit,P., Nisalak,A., Kalayanarooj,S., Punpanich Vandepitt,W., Macareo,L.R., Gibbons,R.V., Jarman,R.G., Fernandez,S.	USAMD-AFRIMS, Virology	Thailand	2022-03-28T00:00:00Z	00678/10	Dengue virus	ssRNA(+)	1485	Thailand	Thailand	Homo sapiens		2010-07-04
ON046236	Klungthong,C., Phonpakobsin,T., Thaisomboonsuk,B., Chinnawirotpisan,P., Manasatienkit,W., Ong-ajchaowlerd,P., Rodpradit,P., Nisalak,A., Kalayanarooj,S., Punpanich Vandepitt,W., Macareo,L.R., Gibbons,R.V., Jarman,R.G., Fernandez,S.	USAMD-AFRIMS, Virology	Thailand	2022-03-28T00:00:00Z	00745/10	Dengue virus	ssRNA(+)	1485	Thailand	Thailand	Homo sapiens		2010-07-18
ON046237	Klungthong,C., Phonpakobsin,T., Thaisomboonsuk,B., Chinnawirotpisan,P., Manasatienkit,W., Ong-ajchaowlerd,P., Rodpradit,P., Nisalak,A., Kalayanarooj,S., Punpanich Vandepitt,W., Macareo,L.R., Gibbons,R.V., Jarman,R.G., Fernandez,S.	USAMD-AFRIMS, Virology	Thailand	2022-03-28T00:00:00Z	00790/10	Dengue virus	ssRNA(+)	1485	Thailand	Thailand	Homo sapiens		2010-07-27
ON046238	Klungthong,C., Phonpakobsin,T., Thaisomboonsuk,B., Chinnawirotpisan,P., Manasatienkit,W., Ong-ajchaowlerd,P., Rodpradit,P., Nisalak,A., Kalayanarooj,S., Punpanich Vandepitt,W., Macareo,L.R., Gibbons,R.V., Jarman,R.G., Fernandez,S.	USAMD-AFRIMS, Virology	Thailand	2022-03-28T00:00:00Z	00815/10	Dengue virus	ssRNA(+)	1485	Thailand	Thailand	Homo sapiens		2010-08-02
ON046239	Klungthong,C., Phonpakobsin,T., Thaisomboonsuk,B., Chinnawirotpisan,P., Manasatienkit,W., Ong-ajchaowlerd,P., Rodpradit,P., Nisalak,A., Kalayanarooj,S., Punpanich Vandepitt,W., Macareo,L.R., Gibbons,R.V., Jarman,R.G., Fernandez,S.	USAMD-AFRIMS, Virology	Thailand	2022-03-28T00:00:00Z	00835/10	Dengue virus	ssRNA(+)	1485	Thailand	Thailand	Homo sapiens		2010-08-03
ON046240	Klungthong,C., Phonpakobsin,T., Thaisomboonsuk,B., Chinnawirotpisan,P., Manasatienkit,W., Ong-ajchaowlerd,P., Rodpradit,P., Nisalak,A., Kalayanarooj,S., Punpanich Vandepitt,W., Macareo,L.R., Gibbons,R.V., Jarman,R.G., Fernandez,S.	USAMD-AFRIMS, Virology	Thailand	2022-03-28T00:00:00Z	01042/10	Dengue virus	ssRNA(+)	1485	Thailand	Thailand	Homo sapiens		2010-08-27
ON046241	Klungthong,C., Phonpakobsin,T., Thaisomboonsuk,B., Chinnawirotpisan,P., Manasatienkit,W., Ong-ajchaowlerd,P., Rodpradit,P., Nisalak,A., Kalayanarooj,S., Punpanich Vandepitt,W., Macareo,L.R., Gibbons,R.V., Jarman,R.G., Fernandez,S.	USAMD-AFRIMS, Virology	Thailand	2022-03-28T00:00:00Z	01384/10	Dengue virus	ssRNA(+)	1485	Thailand	Thailand	Homo sapiens		2010-10-18
ON046242	Klungthong,C., Phonpakobsin,T., Thaisomboonsuk,B., Chinnawirotpisan,P., Manasatienkit,W., Ong-ajchaowlerd,P., Rodpradit,P., Nisalak,A., Kalayanarooj,S., Punpanich Vandepitt,W., Macareo,L.R., Gibbons,R.V., Jarman,R.G., Fernandez,S.	USAMD-AFRIMS, Virology	Thailand	2022-03-28T00:00:00Z	01479/10	Dengue virus	ssRNA(+)	1485	Thailand	Thailand	Homo sapiens		2010-11-04
ON046243	Klungthong,C., Phonpakobsin,T., Thaisomboonsuk,B., Chinnawirotpisan,P., Manasatienkit,W., Ong-ajchaowlerd,P., Rodpradit,P., Nisalak,A., Kalayanarooj,S., Punpanich Vandepitt,W., Macareo,L.R., Gibbons,R.V., Jarman,R.G., Fernandez,S.	USAMD-AFRIMS, Virology	Thailand	2022-03-28T00:00:00Z	01679/10	Dengue virus	ssRNA(+)	1485	Thailand	Thailand	Homo sapiens		2010-12-22
ON046244	Klungthong,C., Phonpakobsin,T., Thaisomboonsuk,B., Chinnawirotpisan,P., Manasatienkit,W., Ong-ajchaowlerd,P., Rodpradit,P., Nisalak,A., Kalayanarooj,S., Punpanich Vandepitt,W., Macareo,L.R., Gibbons,R.V., Jarman,R.G., Fernandez,S.	USAMD-AFRIMS, Virology	Thailand	2022-03-28T00:00:00Z	00024/11	Dengue virus	ssRNA(+)	1485	Thailand	Thailand	Homo sapiens		2011-01-07
ON046245	Klungthong,C., Phonpakobsin,T., Thaisomboonsuk,B., Chinnawirotpisan,P., Manasatienkit,W., Ong-ajchaowlerd,P., Rodpradit,P., Nisalak,A., Kalayanarooj,S., Punpanich Vandepitt,W., Macareo,L.R., Gibbons,R.V., Jarman,R.G., Fernandez,S.	USAMD-AFRIMS, Virology	Thailand	2022-03-28T00:00:00Z	00045/11	Dengue virus	ssRNA(+)	1485	Thailand	Thailand	Homo sapiens		2011-01-11
ON046246	Klungthong,C., Phonpakobsin,T., Thaisomboonsuk,B., Chinnawirotpisan,P., Manasatienkit,W., Ong-ajchaowlerd,P., Rodpradit,P., Nisalak,A., Kalayanarooj,S., Punpanich Vandepitt,W., Macareo,L.R., Gibbons,R.V., Jarman,R.G., Fernandez,S.	USAMD-AFRIMS, Virology	Thailand	2022-03-28T00:00:00Z	00185/11	Dengue virus	ssRNA(+)	1485	Thailand	Thailand	Homo sapiens		2011-03-03
ON046247	Klungthong,C., Phonpakobsin,T., Thaisomboonsuk,B., Chinnawirotpisan,P., Manasatienkit,W., Ong-ajchaowlerd,P., Rodpradit,P., Nisalak,A., Kalayanarooj,S., Punpanich Vandepitt,W., Macareo,L.R., Gibbons,R.V., Jarman,R.G., Fernandez,S.	USAMD-AFRIMS, Virology	Thailand	2022-03-28T00:00:00Z	00233/11	Dengue virus	ssRNA(+)	1485	Thailand	Thailand	Homo sapiens		2011-03-20
ON046248	Klungthong,C., Phonpakobsin,T., Thaisomboonsuk,B., Chinnawirotpisan,P., Manasatienkit,W., Ong-ajchaowlerd,P., Rodpradit,P., Nisalak,A., Kalayanarooj,S., Punpanich Vandepitt,W., Macareo,L.R., Gibbons,R.V., Jarman,R.G., Fernandez,S.	USAMD-AFRIMS, Virology	Thailand	2022-03-28T00:00:00Z	00273/11	Dengue virus	ssRNA(+)	1485	Thailand	Thailand	Homo sapiens		2011-04-05
ON046249	Klungthong,C., Phonpakobsin,T., Thaisomboonsuk,B., Chinnawirotpisan,P., Manasatienkit,W., Ong-ajchaowlerd,P., Rodpradit,P., Nisalak,A., Kalayanarooj,S., Punpanich Vandepitt,W., Macareo,L.R., Gibbons,R.V., Jarman,R.G., Fernandez,S.	USAMD-AFRIMS, Virology	Thailand	2022-03-28T00:00:00Z	00379/11	Dengue virus	ssRNA(+)	1485	Thailand	Thailand	Homo sapiens		2011-05-09
ON046250	Klungthong,C., Phonpakobsin,T., Thaisomboonsuk,B., Chinnawirotpisan,P., Manasatienkit,W., Ong-ajchaowlerd,P., Rodpradit,P., Nisalak,A., Kalayanarooj,S., Punpanich Vandepitt,W., Macareo,L.R., Gibbons,R.V., Jarman,R.G., Fernandez,S.	USAMD-AFRIMS, Virology	Thailand	2022-03-28T00:00:00Z	00411/11	Dengue virus	ssRNA(+)	1485	Thailand	Thailand	Homo sapiens		2011-05-16
ON046251	Klungthong,C., Phonpakobsin,T., Thaisomboonsuk,B., Chinnawirotpisan,P., Manasatienkit,W., Ong-ajchaowlerd,P., Rodpradit,P., Nisalak,A., Kalayanarooj,S., Punpanich Vandepitt,W., Macareo,L.R., Gibbons,R.V., Jarman,R.G., Fernandez,S.	USAMD-AFRIMS, Virology	Thailand	2022-03-28T00:00:00Z	00579/11	Dengue virus	ssRNA(+)	1485	Thailand	Thailand	Homo sapiens		2011-06-10
ON046252	Klungthong,C., Phonpakobsin,T., Thaisomboonsuk,B., Chinnawirotpisan,P., Manasatienkit,W., Ong-ajchaowlerd,P., Rodpradit,P., Nisalak,A., Kalayanarooj,S., Punpanich Vandepitt,W., Macareo,L.R., Gibbons,R.V., Jarman,R.G., Fernandez,S.	USAMD-AFRIMS, Virology	Thailand	2022-03-28T00:00:00Z	00614/11	Dengue virus	ssRNA(+)	1485	Thailand	Thailand	Homo sapiens		2011-06-16
ON046253	Klungthong,C., Phonpakobsin,T., Thaisomboonsuk,B., Chinnawirotpisan,P., Manasatienkit,W., Ong-ajchaowlerd,P., Rodpradit,P., Nisalak,A., Kalayanarooj,S., Punpanich Vandepitt,W., Macareo,L.R., Gibbons,R.V., Jarman,R.G., Fernandez,S.	USAMD-AFRIMS, Virology	Thailand	2022-03-28T00:00:00Z	00824/11	Dengue virus	ssRNA(+)	1485	Thailand	Thailand	Homo sapiens		2011-07-12
ON046254	Klungthong,C., Phonpakobsin,T., Thaisomboonsuk,B., Chinnawirotpisan,P., Manasatienkit,W., Ong-ajchaowlerd,P., Rodpradit,P., Nisalak,A., Kalayanarooj,S., Punpanich Vandepitt,W., Macareo,L.R., Gibbons,R.V., Jarman,R.G., Fernandez,S.	USAMD-AFRIMS, Virology	Thailand	2022-03-28T00:00:00Z	00854/11	Dengue virus	ssRNA(+)	1485	Thailand	Thailand	Homo sapiens		2011-07-15
ON046255	Klungthong,C., Phonpakobsin,T., Thaisomboonsuk,B., Chinnawirotpisan,P., Manasatienkit,W., Ong-ajchaowlerd,P., Rodpradit,P., Nisalak,A., Kalayanarooj,S., Punpanich Vandepitt,W., Macareo,L.R., Gibbons,R.V., Jarman,R.G., Fernandez,S.	USAMD-AFRIMS, Virology	Thailand	2022-03-28T00:00:00Z	00859/11	Dengue virus	ssRNA(+)	1485	Thailand	Thailand	Homo sapiens		2011-07-18
ON046256	Klungthong,C., Phonpakobsin,T., Thaisomboonsuk,B., Chinnawirotpisan,P., Manasatienkit,W., Ong-ajchaowlerd,P., Rodpradit,P., Nisalak,A., Kalayanarooj,S., Punpanich Vandepitt,W., Macareo,L.R., Gibbons,R.V., Jarman,R.G., Fernandez,S.	USAMD-AFRIMS, Virology	Thailand	2022-03-28T00:00:00Z	01127/11	Dengue virus	ssRNA(+)	1485	Thailand	Thailand	Homo sapiens		2011-09-09
ON046257	Klungthong,C., Phonpakobsin,T., Thaisomboonsuk,B., Chinnawirotpisan,P., Manasatienkit,W., Ong-ajchaowlerd,P., Rodpradit,P., Nisalak,A., Kalayanarooj,S., Punpanich Vandepitt,W., Macareo,L.R., Gibbons,R.V., Jarman,R.G., Fernandez,S.	USAMD-AFRIMS, Virology	Thailand	2022-03-28T00:00:00Z	01198/11	Dengue virus	ssRNA(+)	1485	Thailand	Thailand	Homo sapiens		2011-10-05
ON046258	Klungthong,C., Phonpakobsin,T., Thaisomboonsuk,B., Chinnawirotpisan,P., Manasatienkit,W., Ong-ajchaowlerd,P., Rodpradit,P., Nisalak,A., Kalayanarooj,S., Punpanich Vandepitt,W., Macareo,L.R., Gibbons,R.V., Jarman,R.G., Fernandez,S.	USAMD-AFRIMS, Virology	Thailand	2022-03-28T00:00:00Z	01297/11	Dengue virus	ssRNA(+)	1485	Thailand	Thailand	Homo sapiens		2011-11-03
ON046259	Klungthong,C., Phonpakobsin,T., Thaisomboonsuk,B., Chinnawirotpisan,P., Manasatienkit,W., Ong-ajchaowlerd,P., Rodpradit,P., Nisalak,A., Kalayanarooj,S., Punpanich Vandepitt,W., Macareo,L.R., Gibbons,R.V., Jarman,R.G., Fernandez,S.	USAMD-AFRIMS, Virology	Thailand	2022-03-28T00:00:00Z	00065/12	Dengue virus	ssRNA(+)	1485	Thailand	Thailand	Homo sapiens		2012-02-17
ON046260	Klungthong,C., Phonpakobsin,T., Thaisomboonsuk,B., Chinnawirotpisan,P., Manasatienkit,W., Ong-ajchaowlerd,P., Rodpradit,P., Nisalak,A., Kalayanarooj,S., Punpanich Vandepitt,W., Macareo,L.R., Gibbons,R.V., Jarman,R.G., Fernandez,S.	USAMD-AFRIMS, Virology	Thailand	2022-03-28T00:00:00Z	00258/12	Dengue virus	ssRNA(+)	1485	Thailand	Thailand	Homo sapiens		2012-06-13
ON046261	Klungthong,C., Phonpakobsin,T., Thaisomboonsuk,B., Chinnawirotpisan,P., Manasatienkit,W., Ong-ajchaowlerd,P., Rodpradit,P., Nisalak,A., Kalayanarooj,S., Punpanich Vandepitt,W., Macareo,L.R., Gibbons,R.V., Jarman,R.G., Fernandez,S.	USAMD-AFRIMS, Virology	Thailand	2022-03-28T00:00:00Z	00342/12	Dengue virus	ssRNA(+)	1485	Thailand	Thailand	Homo sapiens		2012-07-29
ON046262	Klungthong,C., Phonpakobsin,T., Thaisomboonsuk,B., Chinnawirotpisan,P., Manasatienkit,W., Ong-ajchaowlerd,P., Rodpradit,P., Nisalak,A., Kalayanarooj,S., Punpanich Vandepitt,W., Macareo,L.R., Gibbons,R.V., Jarman,R.G., Fernandez,S.	USAMD-AFRIMS, Virology	Thailand	2022-03-28T00:00:00Z	00376/12	Dengue virus	ssRNA(+)	1485	Thailand	Thailand	Homo sapiens		2012-08-09
ON046263	Klungthong,C., Phonpakobsin,T., Thaisomboonsuk,B., Chinnawirotpisan,P., Manasatienkit,W., Ong-ajchaowlerd,P., Rodpradit,P., Nisalak,A., Kalayanarooj,S., Punpanich Vandepitt,W., Macareo,L.R., Gibbons,R.V., Jarman,R.G., Fernandez,S.	USAMD-AFRIMS, Virology	Thailand	2022-03-28T00:00:00Z	00478/12	Dengue virus	ssRNA(+)	1485	Thailand	Thailand	Homo sapiens		2012-09-02
ON046264	Klungthong,C., Phonpakobsin,T., Thaisomboonsuk,B., Chinnawirotpisan,P., Manasatienkit,W., Ong-ajchaowlerd,P., Rodpradit,P., Nisalak,A., Kalayanarooj,S., Punpanich Vandepitt,W., Macareo,L.R., Gibbons,R.V., Jarman,R.G., Fernandez,S.	USAMD-AFRIMS, Virology	Thailand	2022-03-28T00:00:00Z	00622/12	Dengue virus	ssRNA(+)	1485	Thailand	Thailand	Homo sapiens		2012-10-12
ON046265	Klungthong,C., Phonpakobsin,T., Thaisomboonsuk,B., Chinnawirotpisan,P., Manasatienkit,W., Ong-ajchaowlerd,P., Rodpradit,P., Nisalak,A., Kalayanarooj,S., Punpanich Vandepitt,W., Macareo,L.R., Gibbons,R.V., Jarman,R.G., Fernandez,S.	USAMD-AFRIMS, Virology	Thailand	2022-03-28T00:00:00Z	00956/12	Dengue virus	ssRNA(+)	1485	Thailand	Thailand	Homo sapiens		2012-12-02
ON046266	Klungthong,C., Phonpakobsin,T., Thaisomboonsuk,B., Chinnawirotpisan,P., Manasatienkit,W., Ong-ajchaowlerd,P., Rodpradit,P., Nisalak,A., Kalayanarooj,S., Punpanich Vandepitt,W., Macareo,L.R., Gibbons,R.V., Jarman,R.G., Fernandez,S.	USAMD-AFRIMS, Virology	Thailand	2022-03-28T00:00:00Z	00225/13	Dengue virus	ssRNA(+)	1485	Thailand	Thailand	Homo sapiens		2013-01-31
ON046267	Klungthong,C., Phonpakobsin,T., Thaisomboonsuk,B., Chinnawirotpisan,P., Manasatienkit,W., Ong-ajchaowlerd,P., Rodpradit,P., Nisalak,A., Kalayanarooj,S., Punpanich Vandepitt,W., Macareo,L.R., Gibbons,R.V., Jarman,R.G., Fernandez,S.	USAMD-AFRIMS, Virology	Thailand	2022-03-28T00:00:00Z	00430/13	Dengue virus	ssRNA(+)	1485	Thailand	Thailand	Homo sapiens		2013-03-31
ON005157	Jones,A.R., Rutvisuttinunt,W., Chinnawirotpisan,P., Manasatienkit,W., Ongajchaowlerd,P., Ellison,D.W., Kalayanarooj,S., Suntarattiwong,P., Fernandez,S., Klungthong,C.	USAMD-AFRIMS, Virology	Thailand	2022-03-22T00:00:00Z	00855/11	Dengue virus	ssRNA(+)	10543	Thailand	Thailand	Homo sapiens		2011-07-15
OM982618	Maisnam,D., Musturi,V.	University of Hyderabad, Department of Biotechnology and Bioinformatics	India	2022-03-19T00:00:00Z	3000UOH	Dengue virus	ssRNA(+)	508	India	India	Homo sapiens	blood	2019-11-01
OM978278	Abeygoonawardena,H., De Silva,A.D., Wijesinghe,N., Navaratne,V., Dilshani,P., Sundralingam,T., Punchihewa,C.	General Sir John Kotelawala Defence University, Bio Medical Laboratory-02, Faculty of Medicine	Sri Lanka	2022-03-17T00:00:00Z	F-014	Dengue virus	ssRNA(+)	8465	Sri Lanka	Sri Lanka	Homo sapiens	blood	2020-02-05
OM572553	Sankari,T., Jayasree,A., Rameela Sanya,K., Varghese,B., Kumar,M., Kumar,A., Niranjan,R.	Vector Control Research Centre, Unit of Omics	India	2022-03-15T00:00:00Z	DENV-2_P9	Dengue virus	ssRNA(+)	175	India	India	Homo sapiens	blood	2019
OM572554	Sankari,T., Jayasree,A., Rameela Sanya,K., Varghese,B., Kumar,M., Kumar,A., Niranjan,R.	Vector Control Research Centre, Unit of Omics	India	2022-03-15T00:00:00Z	DENV-2_PA15	Dengue virus	ssRNA(+)	175	India	India	Homo sapiens	blood	2019
OM744110	Yadav,P.D.	National Institute of Virology, Maximum Containment Laboratory	India	2022-02-23T00:00:00Z	MCL-21-H-11428_RNA-8514	Dengue virus	ssRNA(+)	10708	India	India	Homo sapiens	blood	2021-11-16
OM730078	Yadav,P.D.	National Institute of Virology, Maximum Containment Laboratory	India	2022-02-22T00:00:00Z	MCL-21-H-11204_RNA-8485	Dengue virus	ssRNA(+)	10692	India	India	Homo sapiens	blood	2021-11-16
OM698821	Yadav,P.D.	National Institute of Virology, Maximum Containment Laboratory	India	2022-02-21T00:00:00Z	MCL-21-H-11400_RNA-8508	Dengue virus	ssRNA(+)	10719	India	India	Homo sapiens	blood	2021-11-16
OM700180	Yadav,P.D.	National Institute of Virology, Maximum Containment Laboratory	India	2022-02-21T00:00:00Z	MCL-21-H-10974_RNA-8474	Dengue virus	ssRNA(+)	10685	India	India	Homo sapiens	blood	2021-11-16
OM700181	Yadav,P.D.	National Institute of Virology, Maximum Containment Laboratory	India	2022-02-21T00:00:00Z	MCL-21-H-10977	Dengue virus	ssRNA(+)	10690	India	India	Homo sapiens	blood	2021-11-16
OM680963	Yadav,P.D.	National Institute of Virology, Maximum Containment Laboratory	India	2022-02-20T00:00:00Z	MCL-21-H-11369	Dengue virus	ssRNA(+)	10721	India	India	Homo sapiens	blood	2021-11-16
OM681318	Yadav,P.D.	National Institute of Virology, Maximum Containment Laboratory	India	2022-02-20T00:00:00Z	MCL-21-H-11408	Dengue virus	ssRNA(+)	10722	India	India	Homo sapiens	blood	2021-11-16
OM639979	Yadav,P.D.	National Institute of Virology, Maximum Containment Laboratory	India	2022-02-15T00:00:00Z	MCL-21-H-10600	Dengue virus	ssRNA(+)	10677	India	India	Homo sapiens	blood	2021-10-19
OM639980	Yadav,P.D.	National Institute of Virology, Maximum Containment Laboratory	India	2022-02-15T00:00:00Z	MCL-21-H-10947	Dengue virus	ssRNA(+)	10706	India	India	Homo sapiens	blood	2021-11-16
OM639981	Yadav,P.D.	National Institute of Virology, Maximum Containment Laboratory	India	2022-02-15T00:00:00Z	MCL-21-H-11017	Dengue virus	ssRNA(+)	10707	India	India	Homo sapiens	blood	2021-09-02
OM639982	Yadav,P.D.	National Institute of Virology, Maximum Containment Laboratory	India	2022-02-15T00:00:00Z	MCL-21-H-11025	Dengue virus	ssRNA(+)	10723	India	India	Homo sapiens	blood	2021-09-14
OM639983	Yadav,P.D.	National Institute of Virology, Maximum Containment Laboratory	India	2022-02-15T00:00:00Z	MCL-21-H-11361	Dengue virus	ssRNA(+)	10709	India	India	Homo sapiens	blood	2021-11-16
OM639984	Yadav,P.D.	National Institute of Virology, Maximum Containment Laboratory	India	2022-02-15T00:00:00Z	MCL-21-H-11365	Dengue virus	ssRNA(+)	10687	India	India	Homo sapiens	blood	2021-11-16
OM639985	Yadav,P.D.	National Institute of Virology, Maximum Containment Laboratory	India	2022-02-15T00:00:00Z	MCL-21-H-11373	Dengue virus	ssRNA(+)	10712	India	India	Homo sapiens	blood	2021-11-16
OM639986	Yadav,P.D.	National Institute of Virology, Maximum Containment Laboratory	India	2022-02-15T00:00:00Z	MCL-21-H-11381	Dengue virus	ssRNA(+)	10720	India	India	Homo sapiens	blood	2021-11-16
OM639987	Yadav,P.D.	National Institute of Virology, Maximum Containment Laboratory	India	2022-02-15T00:00:00Z	MCL-21-H-11392	Dengue virus	ssRNA(+)	10711	India	India	Homo sapiens	blood	2021-11-16
OM639988	Yadav,P.D.	National Institute of Virology, Maximum Containment Laboratory	India	2022-02-15T00:00:00Z	MCL-21-H-11399	Dengue virus	ssRNA(+)	10710	India	India	Homo sapiens	blood	2021-11-16
OM639989	Yadav,P.D.	National Institute of Virology, Maximum Containment Laboratory	India	2022-02-15T00:00:00Z	MCL-21-H-11403	Dengue virus	ssRNA(+)	10713	India	India	Homo sapiens	blood	2021-11-16
OM639990	Yadav,P.D.	National Institute of Virology, Maximum Containment Laboratory	India	2022-02-15T00:00:00Z	MCL-21-H-11405	Dengue virus	ssRNA(+)	10708	India	India	Homo sapiens	blood	2021-11-16
OM639991	Yadav,P.D.	National Institute of Virology, Maximum Containment Laboratory	India	2022-02-15T00:00:00Z	MCL-21-H-11427	Dengue virus	ssRNA(+)	10721	India	India	Homo sapiens	blood	2021-11-16
OM639992	Yadav,P.D.	National Institute of Virology, Maximum Containment Laboratory	India	2022-02-15T00:00:00Z	MCL-21-H-11449	Dengue virus	ssRNA(+)	10716	India	India	Homo sapiens	blood	2021-11-16
OM639993	Yadav,P.D.	National Institute of Virology, Maximum Containment Laboratory	India	2022-02-15T00:00:00Z	MCL-21-H-11634	Dengue virus	ssRNA(+)	10670	India	India	Homo sapiens	blood	2021-11-16
OM648092	Yadav,P.D.	National Institute of Virology, Maximum Containment Laboratory	India	2022-02-15T00:00:00Z	India_MCL-21-H-10601_8463_2021	Dengue virus	ssRNA(+)	10697	India	India	Homo sapiens	blood	2021-10-20
MZ277455	Alagarasu,K., Patil,J.A., Kakade,M.B., More,A.M., Yogesh,B., Newase,P., Jadhav,S.M., Parashar,D., Kaur,H., Gupta,N., Vijay,N., Narayan,J., Shah,P.S., Alagrasu,K.	National Institute of Virology, Dengue and Chikungunya Group	India	2022-02-09T00:00:00Z	DNS1-601_Andhra_Pradesh_India_2018	Dengue virus	ssRNA(+)	1484	India	India	Homo sapiens	blood	2018-10-24
MZ277456	Alagarasu,K., Patil,J.A., Kakade,M.B., More,A.M., Yogesh,B., Newase,P., Jadhav,S.M., Parashar,D., Kaur,H., Gupta,N., Vijay,N., Narayan,J., Shah,P.S., Alagrasu,K.	National Institute of Virology, Dengue and Chikungunya Group	India	2022-02-09T00:00:00Z	DA-6_Odisha_India_2018	Dengue virus	ssRNA(+)	1484	India	India	Homo sapiens	blood	2018-10-15
MZ277457	Alagarasu,K., Patil,J.A., Kakade,M.B., More,A.M., Yogesh,B., Newase,P., Jadhav,S.M., Parashar,D., Kaur,H., Gupta,N., Vijay,N., Narayan,J., Shah,P.S., Alagrasu,K.	National Institute of Virology, Dengue and Chikungunya Group	India	2022-02-09T00:00:00Z	DA-2_Gujarat_India_2018	Dengue virus	ssRNA(+)	1484	India	India	Homo sapiens	blood	2018-10-15
MZ277458	Alagarasu,K., Patil,J.A., Kakade,M.B., More,A.M., Yogesh,B., Newase,P., Jadhav,S.M., Parashar,D., Kaur,H., Gupta,N., Vijay,N., Narayan,J., Shah,P.S., Alagrasu,K.	National Institute of Virology, Dengue and Chikungunya Group	India	2022-02-09T00:00:00Z	CHEN-4_Tamil_Nadu_India_2018	Dengue virus	ssRNA(+)	1484	India	India	Homo sapiens	blood	2018-12-16
MZ277459	Alagarasu,K., Patil,J.A., Kakade,M.B., More,A.M., Yogesh,B., Newase,P., Jadhav,S.M., Parashar,D., Kaur,H., Gupta,N., Vijay,N., Narayan,J., Shah,P.S., Alagrasu,K.	National Institute of Virology, Dengue and Chikungunya Group	India	2022-02-09T00:00:00Z	983_Rajasthan_India_2018	Dengue virus	ssRNA(+)	1484	India	India	Homo sapiens	blood	2018-11-29
MZ277460	Alagarasu,K., Patil,J.A., Kakade,M.B., More,A.M., Yogesh,B., Newase,P., Jadhav,S.M., Parashar,D., Kaur,H., Gupta,N., Vijay,N., Narayan,J., Shah,P.S., Alagrasu,K.	National Institute of Virology, Dengue and Chikungunya Group	India	2022-02-09T00:00:00Z	920_West_Bengal_India_2018	Dengue virus	ssRNA(+)	1484	India	India	Homo sapiens	blood	2018-08-31
MZ277461	Alagarasu,K., Patil,J.A., Kakade,M.B., More,A.M., Yogesh,B., Newase,P., Jadhav,S.M., Parashar,D., Kaur,H., Gupta,N., Vijay,N., Narayan,J., Shah,P.S., Alagrasu,K.	National Institute of Virology, Dengue and Chikungunya Group	India	2022-02-09T00:00:00Z	875_West_Bengal_India_2018	Dengue virus	ssRNA(+)	1484	India	India	Homo sapiens	blood	2018-08-27
MZ277462	Alagarasu,K., Patil,J.A., Kakade,M.B., More,A.M., Yogesh,B., Newase,P., Jadhav,S.M., Parashar,D., Kaur,H., Gupta,N., Vijay,N., Narayan,J., Shah,P.S., Alagrasu,K.	National Institute of Virology, Dengue and Chikungunya Group	India	2022-02-09T00:00:00Z	7809_Bengaluru_India_2018	Dengue virus	ssRNA(+)	1484	India	India	Homo sapiens	blood	2018-11-25
MZ277463	Alagarasu,K., Patil,J.A., Kakade,M.B., More,A.M., Yogesh,B., Newase,P., Jadhav,S.M., Parashar,D., Kaur,H., Gupta,N., Vijay,N., Narayan,J., Shah,P.S., Alagrasu,K.	National Institute of Virology, Dengue and Chikungunya Group	India	2022-02-09T00:00:00Z	7725_Bengaluru_India_2018	Dengue virus	ssRNA(+)	1484	India	India	Homo sapiens	blood	2018-11-23
MZ277464	Alagarasu,K., Patil,J.A., Kakade,M.B., More,A.M., Yogesh,B., Newase,P., Jadhav,S.M., Parashar,D., Kaur,H., Gupta,N., Vijay,N., Narayan,J., Shah,P.S., Alagrasu,K.	National Institute of Virology, Dengue and Chikungunya Group	India	2022-02-09T00:00:00Z	732_West_Bengal_India_2018	Dengue virus	ssRNA(+)	1484	India	India	Homo sapiens	blood	2018-08-18
MZ277465	Alagarasu,K., Patil,J.A., Kakade,M.B., More,A.M., Yogesh,B., Newase,P., Jadhav,S.M., Parashar,D., Kaur,H., Gupta,N., Vijay,N., Narayan,J., Shah,P.S., Alagrasu,K.	National Institute of Virology, Dengue and Chikungunya Group	India	2022-02-09T00:00:00Z	729_West_Bengal_India_2018	Dengue virus	ssRNA(+)	1484	India	India	Homo sapiens	blood	2018-08-18
MZ277466	Alagarasu,K., Patil,J.A., Kakade,M.B., More,A.M., Yogesh,B., Newase,P., Jadhav,S.M., Parashar,D., Kaur,H., Gupta,N., Vijay,N., Narayan,J., Shah,P.S., Alagrasu,K.	National Institute of Virology, Dengue and Chikungunya Group	India	2022-02-09T00:00:00Z	716_West_Bengal_India_2018	Dengue virus	ssRNA(+)	1484	India	India	Homo sapiens	blood	2018-08-17
MZ277467	Alagarasu,K., Patil,J.A., Kakade,M.B., More,A.M., Yogesh,B., Newase,P., Jadhav,S.M., Parashar,D., Kaur,H., Gupta,N., Vijay,N., Narayan,J., Shah,P.S., Alagrasu,K.	National Institute of Virology, Dengue and Chikungunya Group	India	2022-02-09T00:00:00Z	589_Telangana_India_2018	Dengue virus	ssRNA(+)	1484	India	India	Homo sapiens	blood	2018-09-21
MZ277468	Alagarasu,K., Patil,J.A., Kakade,M.B., More,A.M., Yogesh,B., Newase,P., Jadhav,S.M., Parashar,D., Kaur,H., Gupta,N., Vijay,N., Narayan,J., Shah,P.S., Alagrasu,K.	National Institute of Virology, Dengue and Chikungunya Group	India	2022-02-09T00:00:00Z	582_West_Bengal_India_2018	Dengue virus	ssRNA(+)	1484	India	India	Homo sapiens	blood	2018-08-13
MZ277469	Alagarasu,K., Patil,J.A., Kakade,M.B., More,A.M., Yogesh,B., Newase,P., Jadhav,S.M., Parashar,D., Kaur,H., Gupta,N., Vijay,N., Narayan,J., Shah,P.S., Alagrasu,K.	National Institute of Virology, Dengue and Chikungunya Group	India	2022-02-09T00:00:00Z	568_West_Bengal_India_2018	Dengue virus	ssRNA(+)	1484	India	India	Homo sapiens	blood	2018-08-13
MZ277470	Alagarasu,K., Patil,J.A., Kakade,M.B., More,A.M., Yogesh,B., Newase,P., Jadhav,S.M., Parashar,D., Kaur,H., Gupta,N., Vijay,N., Narayan,J., Shah,P.S., Alagrasu,K.	National Institute of Virology, Dengue and Chikungunya Group	India	2022-02-09T00:00:00Z	5387_Tamil_Nadu_India_2012	Dengue virus	ssRNA(+)	1484	India	India	Homo sapiens	blood	2018-08-10
MZ277471	Alagarasu,K., Patil,J.A., Kakade,M.B., More,A.M., Yogesh,B., Newase,P., Jadhav,S.M., Parashar,D., Kaur,H., Gupta,N., Vijay,N., Narayan,J., Shah,P.S., Alagrasu,K.	National Institute of Virology, Dengue and Chikungunya Group	India	2022-02-09T00:00:00Z	535_West_Bengal_India_2018	Dengue virus	ssRNA(+)	1484	India	India	Homo sapiens	blood	2018-08-10
MZ277472	Alagarasu,K., Patil,J.A., Kakade,M.B., More,A.M., Yogesh,B., Newase,P., Jadhav,S.M., Parashar,D., Kaur,H., Gupta,N., Vijay,N., Narayan,J., Shah,P.S., Alagrasu,K.	National Institute of Virology, Dengue and Chikungunya Group	India	2022-02-09T00:00:00Z	503_West_Bengal_India_2018	Dengue virus	ssRNA(+)	1484	India	India	Homo sapiens	blood	2018-08-08
MZ277473	Alagarasu,K., Patil,J.A., Kakade,M.B., More,A.M., Yogesh,B., Newase,P., Jadhav,S.M., Parashar,D., Kaur,H., Gupta,N., Vijay,N., Narayan,J., Shah,P.S., Alagrasu,K.	National Institute of Virology, Dengue and Chikungunya Group	India	2022-02-09T00:00:00Z	4737_Tamil_Nadu_2012	Dengue virus	ssRNA(+)	1484	India	India	Homo sapiens	blood	2018-08-09
MZ277474	Alagarasu,K., Patil,J.A., Kakade,M.B., More,A.M., Yogesh,B., Newase,P., Jadhav,S.M., Parashar,D., Kaur,H., Gupta,N., Vijay,N., Narayan,J., Shah,P.S., Alagrasu,K.	National Institute of Virology, Dengue and Chikungunya Group	India	2022-02-09T00:00:00Z	472_West_Bengal_India_2018	Dengue virus	ssRNA(+)	1484	India	India	Homo sapiens	blood	2018-08-06
MZ277475	Alagarasu,K., Patil,J.A., Kakade,M.B., More,A.M., Yogesh,B., Newase,P., Jadhav,S.M., Parashar,D., Kaur,H., Gupta,N., Vijay,N., Narayan,J., Shah,P.S., Alagrasu,K.	National Institute of Virology, Dengue and Chikungunya Group	India	2022-02-09T00:00:00Z	43769_Puducherry_India_2018	Dengue virus	ssRNA(+)	1484	India	India	Homo sapiens	blood	2018-08-25
MZ277476	Alagarasu,K., Patil,J.A., Kakade,M.B., More,A.M., Yogesh,B., Newase,P., Jadhav,S.M., Parashar,D., Kaur,H., Gupta,N., Vijay,N., Narayan,J., Shah,P.S., Alagrasu,K.	National Institute of Virology, Dengue and Chikungunya Group	India	2022-02-09T00:00:00Z	40751_Odisha_India_2018	Dengue virus	ssRNA(+)	1484	India	India	Homo sapiens	blood	2018-10-27
MZ277477	Alagarasu,K., Patil,J.A., Kakade,M.B., More,A.M., Yogesh,B., Newase,P., Jadhav,S.M., Parashar,D., Kaur,H., Gupta,N., Vijay,N., Narayan,J., Shah,P.S., Alagrasu,K.	National Institute of Virology, Dengue and Chikungunya Group	India	2022-02-09T00:00:00Z	40742_Odisha_India_2018	Dengue virus	ssRNA(+)	1484	India	India	Homo sapiens	blood	2018-10-27
MZ277478	Alagarasu,K., Patil,J.A., Kakade,M.B., More,A.M., Yogesh,B., Newase,P., Jadhav,S.M., Parashar,D., Kaur,H., Gupta,N., Vijay,N., Narayan,J., Shah,P.S., Alagrasu,K.	National Institute of Virology, Dengue and Chikungunya Group	India	2022-02-09T00:00:00Z	40735_Odisha_India_2018	Dengue virus	ssRNA(+)	1484	India	India	Homo sapiens	blood	2018-10-27
MZ277479	Alagarasu,K., Patil,J.A., Kakade,M.B., More,A.M., Yogesh,B., Newase,P., Jadhav,S.M., Parashar,D., Kaur,H., Gupta,N., Vijay,N., Narayan,J., Shah,P.S., Alagrasu,K.	National Institute of Virology, Dengue and Chikungunya Group	India	2022-02-09T00:00:00Z	40733_Andhra_Pradesh_India_2018	Dengue virus	ssRNA(+)	1484	India	India	Homo sapiens	blood	2018-10-22
MZ277480	Alagarasu,K., Patil,J.A., Kakade,M.B., More,A.M., Yogesh,B., Newase,P., Jadhav,S.M., Parashar,D., Kaur,H., Gupta,N., Vijay,N., Narayan,J., Shah,P.S., Alagrasu,K.	National Institute of Virology, Dengue and Chikungunya Group	India	2022-02-09T00:00:00Z	40728_Andhra_Pradesh_India_2018	Dengue virus	ssRNA(+)	1484	India	India	Homo sapiens	blood	2018-10-22
MZ277481	Alagarasu,K., Patil,J.A., Kakade,M.B., More,A.M., Yogesh,B., Newase,P., Jadhav,S.M., Parashar,D., Kaur,H., Gupta,N., Vijay,N., Narayan,J., Shah,P.S., Alagrasu,K.	National Institute of Virology, Dengue and Chikungunya Group	India	2022-02-09T00:00:00Z	40725_Odisha_India_2018	Dengue virus	ssRNA(+)	1484	India	India	Homo sapiens	blood	2018-10-22
MZ277482	Alagarasu,K., Patil,J.A., Kakade,M.B., More,A.M., Yogesh,B., Newase,P., Jadhav,S.M., Parashar,D., Kaur,H., Gupta,N., Vijay,N., Narayan,J., Shah,P.S., Alagrasu,K.	National Institute of Virology, Dengue and Chikungunya Group	India	2022-02-09T00:00:00Z	395_West_Bengal_India_2018	Dengue virus	ssRNA(+)	1484	India	India	Homo sapiens	blood	2018-07-30
MZ277483	Alagarasu,K., Patil,J.A., Kakade,M.B., More,A.M., Yogesh,B., Newase,P., Jadhav,S.M., Parashar,D., Kaur,H., Gupta,N., Vijay,N., Narayan,J., Shah,P.S., Alagrasu,K.	National Institute of Virology, Dengue and Chikungunya Group	India	2022-02-09T00:00:00Z	351_Punjab_India_2018	Dengue virus	ssRNA(+)	1484	India	India	Homo sapiens	blood	2018-10-17
MZ277484	Alagarasu,K., Patil,J.A., Kakade,M.B., More,A.M., Yogesh,B., Newase,P., Jadhav,S.M., Parashar,D., Kaur,H., Gupta,N., Vijay,N., Narayan,J., Shah,P.S., Alagrasu,K.	National Institute of Virology, Dengue and Chikungunya Group	India	2022-02-09T00:00:00Z	346_West_Bengal_India_2018	Dengue virus	ssRNA(+)	1484	India	India	Homo sapiens	blood	2018-07-21
MZ277485	Alagarasu,K., Patil,J.A., Kakade,M.B., More,A.M., Yogesh,B., Newase,P., Jadhav,S.M., Parashar,D., Kaur,H., Gupta,N., Vijay,N., Narayan,J., Shah,P.S., Alagrasu,K.	National Institute of Virology, Dengue and Chikungunya Group	India	2022-02-09T00:00:00Z	319_Punjab_India_2018	Dengue virus	ssRNA(+)	1484	India	India	Homo sapiens	blood	2018-10-13
MZ277486	Alagarasu,K., Patil,J.A., Kakade,M.B., More,A.M., Yogesh,B., Newase,P., Jadhav,S.M., Parashar,D., Kaur,H., Gupta,N., Vijay,N., Narayan,J., Shah,P.S., Alagrasu,K.	National Institute of Virology, Dengue and Chikungunya Group	India	2022-02-09T00:00:00Z	315_Punjab_India_2018	Dengue virus	ssRNA(+)	1484	India	India	Homo sapiens	blood	2018-10-12
MZ277487	Alagarasu,K., Patil,J.A., Kakade,M.B., More,A.M., Yogesh,B., Newase,P., Jadhav,S.M., Parashar,D., Kaur,H., Gupta,N., Vijay,N., Narayan,J., Shah,P.S., Alagrasu,K.	National Institute of Virology, Dengue and Chikungunya Group	India	2022-02-09T00:00:00Z	3119_West_Bengal_India_2018	Dengue virus	ssRNA(+)	1484	India	India	Homo sapiens	blood	2018-11-27
MZ277488	Alagarasu,K., Patil,J.A., Kakade,M.B., More,A.M., Yogesh,B., Newase,P., Jadhav,S.M., Parashar,D., Kaur,H., Gupta,N., Vijay,N., Narayan,J., Shah,P.S., Alagrasu,K.	National Institute of Virology, Dengue and Chikungunya Group	India	2022-02-09T00:00:00Z	2710_West_Bengol_India_2018	Dengue virus	ssRNA(+)	1484	India	India	Homo sapiens	blood	2018-11-07
MZ277489	Alagarasu,K., Patil,J.A., Kakade,M.B., More,A.M., Yogesh,B., Newase,P., Jadhav,S.M., Parashar,D., Kaur,H., Gupta,N., Vijay,N., Narayan,J., Shah,P.S., Alagrasu,K.	National Institute of Virology, Dengue and Chikungunya Group	India	2022-02-09T00:00:00Z	2629_Telangana_India_2018	Dengue virus	ssRNA(+)	1484	India	India	Homo sapiens	blood	2018-09-14
MZ277490	Alagarasu,K., Patil,J.A., Kakade,M.B., More,A.M., Yogesh,B., Newase,P., Jadhav,S.M., Parashar,D., Kaur,H., Gupta,N., Vijay,N., Narayan,J., Shah,P.S., Alagrasu,K.	National Institute of Virology, Dengue and Chikungunya Group	India	2022-02-09T00:00:00Z	2341_Andhra_Pradesh_India_2018	Dengue virus	ssRNA(+)	1484	India	India	Homo sapiens	blood	2018-11-23
MZ277491	Alagarasu,K., Patil,J.A., Kakade,M.B., More,A.M., Yogesh,B., Newase,P., Jadhav,S.M., Parashar,D., Kaur,H., Gupta,N., Vijay,N., Narayan,J., Shah,P.S., Alagrasu,K.	National Institute of Virology, Dengue and Chikungunya Group	India	2022-02-09T00:00:00Z	23385_Rajasthan_India_2018	Dengue virus	ssRNA(+)	1484	India	India	Homo sapiens	blood	2018-09-22
MZ277492	Alagarasu,K., Patil,J.A., Kakade,M.B., More,A.M., Yogesh,B., Newase,P., Jadhav,S.M., Parashar,D., Kaur,H., Gupta,N., Vijay,N., Narayan,J., Shah,P.S., Alagrasu,K.	National Institute of Virology, Dengue and Chikungunya Group	India	2022-02-09T00:00:00Z	2332_West_Bengal_India_2018	Dengue virus	ssRNA(+)	1484	India	India	Homo sapiens	blood	2018-10-22
MZ277493	Alagarasu,K., Patil,J.A., Kakade,M.B., More,A.M., Yogesh,B., Newase,P., Jadhav,S.M., Parashar,D., Kaur,H., Gupta,N., Vijay,N., Narayan,J., Shah,P.S., Alagrasu,K.	National Institute of Virology, Dengue and Chikungunya Group	India	2022-02-09T00:00:00Z	2244_West_Bengal_India_2018	Dengue virus	ssRNA(+)	1484	India	India	Homo sapiens	blood	2018-10-16
MZ277494	Alagarasu,K., Patil,J.A., Kakade,M.B., More,A.M., Yogesh,B., Newase,P., Jadhav,S.M., Parashar,D., Kaur,H., Gupta,N., Vijay,N., Narayan,J., Shah,P.S., Alagrasu,K.	National Institute of Virology, Dengue and Chikungunya Group	India	2022-02-09T00:00:00Z	2234_Andhra_Pradesh_India_2018	Dengue virus	ssRNA(+)	1484	India	India	Homo sapiens	blood	2018-07-10
MZ277495	Alagarasu,K., Patil,J.A., Kakade,M.B., More,A.M., Yogesh,B., Newase,P., Jadhav,S.M., Parashar,D., Kaur,H., Gupta,N., Vijay,N., Narayan,J., Shah,P.S., Alagrasu,K.	National Institute of Virology, Dengue and Chikungunya Group	India	2022-02-09T00:00:00Z	2206_Andhra_Pradesh_India_2018	Dengue virus	ssRNA(+)	1484	India	India	Homo sapiens	blood	2018-07-10
MZ277496	Alagarasu,K., Patil,J.A., Kakade,M.B., More,A.M., Yogesh,B., Newase,P., Jadhav,S.M., Parashar,D., Kaur,H., Gupta,N., Vijay,N., Narayan,J., Shah,P.S., Alagrasu,K.	National Institute of Virology, Dengue and Chikungunya Group	India	2022-02-09T00:00:00Z	2205_Andhra_Pradesh_India_2018	Dengue virus	ssRNA(+)	1484	India	India	Homo sapiens	blood	2018-07-10
MZ277497	Alagarasu,K., Patil,J.A., Kakade,M.B., More,A.M., Yogesh,B., Newase,P., Jadhav,S.M., Parashar,D., Kaur,H., Gupta,N., Vijay,N., Narayan,J., Shah,P.S., Alagrasu,K.	National Institute of Virology, Dengue and Chikungunya Group	India	2022-02-09T00:00:00Z	2144_Andhra_Pradesh_India_2018	Dengue virus	ssRNA(+)	1484	India	India	Homo sapiens	blood	2018-07-10
MZ277498	Alagarasu,K., Patil,J.A., Kakade,M.B., More,A.M., Yogesh,B., Newase,P., Jadhav,S.M., Parashar,D., Kaur,H., Gupta,N., Vijay,N., Narayan,J., Shah,P.S., Alagrasu,K.	National Institute of Virology, Dengue and Chikungunya Group	India	2022-02-09T00:00:00Z	2143_Andhra_Pradesh_India_2018	Dengue virus	ssRNA(+)	1484	India	India	Homo sapiens	blood	2018-07-10
MZ277499	Alagarasu,K., Patil,J.A., Kakade,M.B., More,A.M., Yogesh,B., Newase,P., Jadhav,S.M., Parashar,D., Kaur,H., Gupta,N., Vijay,N., Narayan,J., Shah,P.S., Alagrasu,K.	National Institute of Virology, Dengue and Chikungunya Group	India	2022-02-09T00:00:00Z	2133_Andhra_Pradesh_India_2018	Dengue virus	ssRNA(+)	1484	India	India	Homo sapiens	blood	2018-07-10
MZ277500	Alagarasu,K., Patil,J.A., Kakade,M.B., More,A.M., Yogesh,B., Newase,P., Jadhav,S.M., Parashar,D., Kaur,H., Gupta,N., Vijay,N., Narayan,J., Shah,P.S., Alagrasu,K.	National Institute of Virology, Dengue and Chikungunya Group	India	2022-02-09T00:00:00Z	2115_Andhra_Pradesh_India_2018	Dengue virus	ssRNA(+)	1484	India	India	Homo sapiens	blood	2018-07-10
MZ277501	Alagarasu,K., Patil,J.A., Kakade,M.B., More,A.M., Yogesh,B., Newase,P., Jadhav,S.M., Parashar,D., Kaur,H., Gupta,N., Vijay,N., Narayan,J., Shah,P.S., Alagrasu,K.	National Institute of Virology, Dengue and Chikungunya Group	India	2022-02-09T00:00:00Z	2004_Telangana_India_2018	Dengue virus	ssRNA(+)	1484	India	India	Homo sapiens	blood	2018-10-15
MZ277502	Alagarasu,K., Patil,J.A., Kakade,M.B., More,A.M., Yogesh,B., Newase,P., Jadhav,S.M., Parashar,D., Kaur,H., Gupta,N., Vijay,N., Narayan,J., Shah,P.S., Alagrasu,K.	National Institute of Virology, Dengue and Chikungunya Group	India	2022-02-09T00:00:00Z	1945_Puducherry_India_2018	Dengue virus	ssRNA(+)	1484	India	India	Homo sapiens	blood	2018-12-24
MZ277503	Alagarasu,K., Patil,J.A., Kakade,M.B., More,A.M., Yogesh,B., Newase,P., Jadhav,S.M., Parashar,D., Kaur,H., Gupta,N., Vijay,N., Narayan,J., Shah,P.S., Alagrasu,K.	National Institute of Virology, Dengue and Chikungunya Group	India	2022-02-09T00:00:00Z	1944_Puducherry_India_2018	Dengue virus	ssRNA(+)	1484	India	India	Homo sapiens	blood	2018-12-24
MZ277504	Alagarasu,K., Patil,J.A., Kakade,M.B., More,A.M., Yogesh,B., Newase,P., Jadhav,S.M., Parashar,D., Kaur,H., Gupta,N., Vijay,N., Narayan,J., Shah,P.S., Alagrasu,K.	National Institute of Virology, Dengue and Chikungunya Group	India	2022-02-09T00:00:00Z	1942_Telangana_India_2018	Dengue virus	ssRNA(+)	1484	India	India	Homo sapiens	blood	2018-09-12
MZ277505	Alagarasu,K., Patil,J.A., Kakade,M.B., More,A.M., Yogesh,B., Newase,P., Jadhav,S.M., Parashar,D., Kaur,H., Gupta,N., Vijay,N., Narayan,J., Shah,P.S., Alagrasu,K.	National Institute of Virology, Dengue and Chikungunya Group	India	2022-02-09T00:00:00Z	192396_Maharashtra_2019	Dengue virus	ssRNA(+)	1484	India	India	Homo sapiens	blood	2019-07-22
MZ277506	Alagarasu,K., Patil,J.A., Kakade,M.B., More,A.M., Yogesh,B., Newase,P., Jadhav,S.M., Parashar,D., Kaur,H., Gupta,N., Vijay,N., Narayan,J., Shah,P.S., Alagrasu,K.	National Institute of Virology, Dengue and Chikungunya Group	India	2022-02-09T00:00:00Z	192355_Maharashtra_2019	Dengue virus	ssRNA(+)	1484	India	India	Homo sapiens	blood	2019-06-25
MZ277507	Alagarasu,K., Patil,J.A., Kakade,M.B., More,A.M., Yogesh,B., Newase,P., Jadhav,S.M., Parashar,D., Kaur,H., Gupta,N., Vijay,N., Narayan,J., Shah,P.S., Alagrasu,K.	National Institute of Virology, Dengue and Chikungunya Group	India	2022-02-09T00:00:00Z	1849933_Maharashtra_India_2018	Dengue virus	ssRNA(+)	1484	India	India	Homo sapiens	blood	2018-10-16
MZ277508	Alagarasu,K., Patil,J.A., Kakade,M.B., More,A.M., Yogesh,B., Newase,P., Jadhav,S.M., Parashar,D., Kaur,H., Gupta,N., Vijay,N., Narayan,J., Shah,P.S., Alagrasu,K.	National Institute of Virology, Dengue and Chikungunya Group	India	2022-02-09T00:00:00Z	1849386_Maharashtra_India_2018	Dengue virus	ssRNA(+)	1484	India	India	Homo sapiens	blood	2018-09-03
MZ277509	Alagarasu,K., Patil,J.A., Kakade,M.B., More,A.M., Yogesh,B., Newase,P., Jadhav,S.M., Parashar,D., Kaur,H., Gupta,N., Vijay,N., Narayan,J., Shah,P.S., Alagrasu,K.	National Institute of Virology, Dengue and Chikungunya Group	India	2022-02-09T00:00:00Z	1849205_Maharashtra_India_2018	Dengue virus	ssRNA(+)	1484	India	India	Homo sapiens	blood	2018-08-12
MZ277510	Alagarasu,K., Patil,J.A., Kakade,M.B., More,A.M., Yogesh,B., Newase,P., Jadhav,S.M., Parashar,D., Kaur,H., Gupta,N., Vijay,N., Narayan,J., Shah,P.S., Alagrasu,K.	National Institute of Virology, Dengue and Chikungunya Group	India	2022-02-09T00:00:00Z	1849086_Maharashtra_India_2018	Dengue virus	ssRNA(+)	1484	India	India	Homo sapiens	blood	2018-08-01
MZ277511	Alagarasu,K., Patil,J.A., Kakade,M.B., More,A.M., Yogesh,B., Newase,P., Jadhav,S.M., Parashar,D., Kaur,H., Gupta,N., Vijay,N., Narayan,J., Shah,P.S., Alagrasu,K.	National Institute of Virology, Dengue and Chikungunya Group	India	2022-02-09T00:00:00Z	1849072_Maharashtra_India_2018	Dengue virus	ssRNA(+)	1484	India	India	Homo sapiens	blood	2018-07-28
MZ277512	Alagarasu,K., Patil,J.A., Kakade,M.B., More,A.M., Yogesh,B., Newase,P., Jadhav,S.M., Parashar,D., Kaur,H., Gupta,N., Vijay,N., Narayan,J., Shah,P.S., Alagrasu,K.	National Institute of Virology, Dengue and Chikungunya Group	India	2022-02-09T00:00:00Z	1849029_Maharashtra_India_2018	Dengue virus	ssRNA(+)	1484	India	India	Homo sapiens	blood	2018-07-23
MZ277513	Alagarasu,K., Patil,J.A., Kakade,M.B., More,A.M., Yogesh,B., Newase,P., Jadhav,S.M., Parashar,D., Kaur,H., Gupta,N., Vijay,N., Narayan,J., Shah,P.S., Alagrasu,K.	National Institute of Virology, Dengue and Chikungunya Group	India	2022-02-09T00:00:00Z	1848903_Maharashtra_India_2018	Dengue virus	ssRNA(+)	1484	India	India	Homo sapiens	blood	2018-07-31
MZ277514	Alagarasu,K., Patil,J.A., Kakade,M.B., More,A.M., Yogesh,B., Newase,P., Jadhav,S.M., Parashar,D., Kaur,H., Gupta,N., Vijay,N., Narayan,J., Shah,P.S., Alagrasu,K.	National Institute of Virology, Dengue and Chikungunya Group	India	2022-02-09T00:00:00Z	1848441_Maharashtra_India_2018	Dengue virus	ssRNA(+)	1484	India	India	Homo sapiens	blood	2018-06-25
MZ277515	Alagarasu,K., Patil,J.A., Kakade,M.B., More,A.M., Yogesh,B., Newase,P., Jadhav,S.M., Parashar,D., Kaur,H., Gupta,N., Vijay,N., Narayan,J., Shah,P.S., Alagrasu,K.	National Institute of Virology, Dengue and Chikungunya Group	India	2022-02-09T00:00:00Z	18101_Jharkhand_India_2018	Dengue virus	ssRNA(+)	1484	India	India	Homo sapiens	blood	2018-06-25
MZ277516	Alagarasu,K., Patil,J.A., Kakade,M.B., More,A.M., Yogesh,B., Newase,P., Jadhav,S.M., Parashar,D., Kaur,H., Gupta,N., Vijay,N., Narayan,J., Shah,P.S., Alagrasu,K.	National Institute of Virology, Dengue and Chikungunya Group	India	2022-02-09T00:00:00Z	176_Rajasthan_India_2018	Dengue virus	ssRNA(+)	1484	India	India	Homo sapiens	blood	2018-11-29
MZ277517	Alagarasu,K., Patil,J.A., Kakade,M.B., More,A.M., Yogesh,B., Newase,P., Jadhav,S.M., Parashar,D., Kaur,H., Gupta,N., Vijay,N., Narayan,J., Shah,P.S., Alagrasu,K.	National Institute of Virology, Dengue and Chikungunya Group	India	2022-02-09T00:00:00Z	1679-Himachal_Pradesh_India_2018	Dengue virus	ssRNA(+)	1484	India	India	Homo sapiens	blood	2018-10-26
MZ277518	Alagarasu,K., Patil,J.A., Kakade,M.B., More,A.M., Yogesh,B., Newase,P., Jadhav,S.M., Parashar,D., Kaur,H., Gupta,N., Vijay,N., Narayan,J., Shah,P.S., Alagrasu,K.	National Institute of Virology, Dengue and Chikungunya Group	India	2022-02-09T00:00:00Z	1671_West_Bengal_India_2018	Dengue virus	ssRNA(+)	1484	India	India	Homo sapiens	blood	2018-09-28
MZ277519	Alagarasu,K., Patil,J.A., Kakade,M.B., More,A.M., Yogesh,B., Newase,P., Jadhav,S.M., Parashar,D., Kaur,H., Gupta,N., Vijay,N., Narayan,J., Shah,P.S., Alagrasu,K.	National Institute of Virology, Dengue and Chikungunya Group	India	2022-02-09T00:00:00Z	1542_West_Bengal_India_2018	Dengue virus	ssRNA(+)	1484	India	India	Homo sapiens	blood	2018-09-25
MZ277520	Alagarasu,K., Patil,J.A., Kakade,M.B., More,A.M., Yogesh,B., Newase,P., Jadhav,S.M., Parashar,D., Kaur,H., Gupta,N., Vijay,N., Narayan,J., Shah,P.S., Alagrasu,K.	National Institute of Virology, Dengue and Chikungunya Group	India	2022-02-09T00:00:00Z	15333_Jharkhand_India_2018	Dengue virus	ssRNA(+)	1484	India	India	Homo sapiens	blood	2018-06-12
MZ277521	Alagarasu,K., Patil,J.A., Kakade,M.B., More,A.M., Yogesh,B., Newase,P., Jadhav,S.M., Parashar,D., Kaur,H., Gupta,N., Vijay,N., Narayan,J., Shah,P.S., Alagrasu,K.	National Institute of Virology, Dengue and Chikungunya Group	India	2022-02-09T00:00:00Z	15256_Jharkhand_India_2018	Dengue virus	ssRNA(+)	1484	India	India	Homo sapiens	blood	2018-06-12
MZ277522	Alagarasu,K., Patil,J.A., Kakade,M.B., More,A.M., Yogesh,B., Newase,P., Jadhav,S.M., Parashar,D., Kaur,H., Gupta,N., Vijay,N., Narayan,J., Shah,P.S., Alagrasu,K.	National Institute of Virology, Dengue and Chikungunya Group	India	2022-02-09T00:00:00Z	15141_Jharkhand_India_2018	Dengue virus	ssRNA(+)	1484	India	India	Homo sapiens	blood	2018-06-12
MZ277523	Alagarasu,K., Patil,J.A., Kakade,M.B., More,A.M., Yogesh,B., Newase,P., Jadhav,S.M., Parashar,D., Kaur,H., Gupta,N., Vijay,N., Narayan,J., Shah,P.S., Alagrasu,K.	National Institute of Virology, Dengue and Chikungunya Group	India	2022-02-09T00:00:00Z	15019_Jharkhand_India_2018	Dengue virus	ssRNA(+)	1484	India	India	Homo sapiens	blood	2018-06-12
MZ277524	Alagarasu,K., Patil,J.A., Kakade,M.B., More,A.M., Yogesh,B., Newase,P., Jadhav,S.M., Parashar,D., Kaur,H., Gupta,N., Vijay,N., Narayan,J., Shah,P.S., Alagrasu,K.	National Institute of Virology, Dengue and Chikungunya Group	India	2022-02-09T00:00:00Z	14977_Jharkhand_India_2018	Dengue virus	ssRNA(+)	1484	India	India	Homo sapiens	blood	2018-04-25
MZ277525	Alagarasu,K., Patil,J.A., Kakade,M.B., More,A.M., Yogesh,B., Newase,P., Jadhav,S.M., Parashar,D., Kaur,H., Gupta,N., Vijay,N., Narayan,J., Shah,P.S., Alagrasu,K.	National Institute of Virology, Dengue and Chikungunya Group	India	2022-02-09T00:00:00Z	1484_Puducherry_India_2018	Dengue virus	ssRNA(+)	1484	India	India	Homo sapiens	blood	2018-11-09
MZ277526	Alagarasu,K., Patil,J.A., Kakade,M.B., More,A.M., Yogesh,B., Newase,P., Jadhav,S.M., Parashar,D., Kaur,H., Gupta,N., Vijay,N., Narayan,J., Shah,P.S., Alagrasu,K.	National Institute of Virology, Dengue and Chikungunya Group	India	2022-02-09T00:00:00Z	14799_Jharkhand_India_2018	Dengue virus	ssRNA(+)	1484	India	India	Homo sapiens	blood	2018-04-25
MZ277527	Alagarasu,K., Patil,J.A., Kakade,M.B., More,A.M., Yogesh,B., Newase,P., Jadhav,S.M., Parashar,D., Kaur,H., Gupta,N., Vijay,N., Narayan,J., Shah,P.S., Alagrasu,K.	National Institute of Virology, Dengue and Chikungunya Group	India	2022-02-09T00:00:00Z	14441_Jharkhand_India_2018	Dengue virus	ssRNA(+)	1484	India	India	Homo sapiens	blood	2018-04-25
MZ277528	Alagarasu,K., Patil,J.A., Kakade,M.B., More,A.M., Yogesh,B., Newase,P., Jadhav,S.M., Parashar,D., Kaur,H., Gupta,N., Vijay,N., Narayan,J., Shah,P.S., Alagrasu,K.	National Institute of Virology, Dengue and Chikungunya Group	India	2022-02-09T00:00:00Z	1436_Himachal_Pradesh_India_2018	Dengue virus	ssRNA(+)	1484	India	India	Homo sapiens	blood	2018-10-09
MZ277529	Alagarasu,K., Patil,J.A., Kakade,M.B., More,A.M., Yogesh,B., Newase,P., Jadhav,S.M., Parashar,D., Kaur,H., Gupta,N., Vijay,N., Narayan,J., Shah,P.S., Alagrasu,K.	National Institute of Virology, Dengue and Chikungunya Group	India	2022-02-09T00:00:00Z	14162_Jharkhand_India_2018	Dengue virus	ssRNA(+)	1484	India	India	Homo sapiens	blood	2018-02-25
MZ277530	Alagarasu,K., Patil,J.A., Kakade,M.B., More,A.M., Yogesh,B., Newase,P., Jadhav,S.M., Parashar,D., Kaur,H., Gupta,N., Vijay,N., Narayan,J., Shah,P.S., Alagrasu,K.	National Institute of Virology, Dengue and Chikungunya Group	India	2022-02-09T00:00:00Z	1413_Himachal_Pradesh_India_India_2018	Dengue virus	ssRNA(+)	1484	India	India	Homo sapiens	blood	2018-10-06
MZ277531	Alagarasu,K., Patil,J.A., Kakade,M.B., More,A.M., Yogesh,B., Newase,P., Jadhav,S.M., Parashar,D., Kaur,H., Gupta,N., Vijay,N., Narayan,J., Shah,P.S., Alagrasu,K.	National Institute of Virology, Dengue and Chikungunya Group	India	2022-02-09T00:00:00Z	1244_West_Bengal_India_2018	Dengue virus	ssRNA(+)	1484	India	India	Homo sapiens	blood	2018-09-13
MZ277532	Alagarasu,K., Patil,J.A., Kakade,M.B., More,A.M., Yogesh,B., Newase,P., Jadhav,S.M., Parashar,D., Kaur,H., Gupta,N., Vijay,N., Narayan,J., Shah,P.S., Alagrasu,K.	National Institute of Virology, Dengue and Chikungunya Group	India	2022-02-09T00:00:00Z	1139_Bengaluru_India_2018	Dengue virus	ssRNA(+)	1484	India	India	Homo sapiens	blood	2018-06-26
OM403100	lihong,H.	University of Chinese Academy of Sciences, Institute of Microbiology, Chinese Academy of Sciences	China	2022-01-31T00:00:00Z	DENV-2	Dengue virus	ssRNA(+)	906	China	China	Homo sapiens	blood	2020-08-20
OM349569	Su,W., Cao,Y., Lu,W.	Guangzhou Center for Disease Control and Prevention, Derpartment of Virology and Immunology	China	2022-01-29T00:00:00Z	19XN50989L_D2	Dengue virus	ssRNA(+)	9848	China: Guangzhou	China	Homo sapiens		2019-09-25
OM368351	Su,W., Cao,Y., Lu,W.	Guangzhou Center for Disease Control and Prevention, Derpartment of Virology and Immunology	China	2022-01-29T00:00:00Z	19XN23153_D2	Dengue virus	ssRNA(+)	10624	China: Guangzhou	China	Homo sapiens		2019-09-16
OM368352	Su,W., Cao,Y., Lu,W.	Guangzhou Center for Disease Control and Prevention, Derpartment of Virology and Immunology	China	2022-01-29T00:00:00Z	19XN13236_D2	Dengue virus	ssRNA(+)	10654	China: Guangzhou	China	Homo sapiens		2018-05-17
OL960211	Harapan,H., Michie,A., Ernst,T., Panta,K., Mudatsir,M., Yohan,B., Haryanto,S., McCarthy,S., Sasmono,R.T., Imrie,A.	Universitas Syiah Kuala, Medical Research Unit	Indonesia	2022-01-11T00:00:00Z	D2/IDN_Jambi_102/2016	Dengue virus	ssRNA(+)	1485	Indonesia: Jambi	Indonesia	Homo sapiens	blood	2016-11-21
MZ452990	Sun,Q., Wang,X.	Institute of Medical Biology, Chinese Academy of Medical Sciences and Peking Union Medical College, Yunnan Key Laboratory of Vaccine Research & Development on Severe Infectious Diseases	China	2021-12-31T00:00:00Z	1993-01-01	Dengue virus	ssRNA(+)	2325	China	China	Homo sapiens	blood	2019
MZ452991	Sun,Q., Wang,X.	Institute of Medical Biology, Chinese Academy of Medical Sciences and Peking Union Medical College, Yunnan Key Laboratory of Vaccine Research & Development on Severe Infectious Diseases	China	2021-12-31T00:00:00Z	6	Dengue virus	ssRNA(+)	2325	China	China	Homo sapiens	blood	2019
MZ452992	Sun,Q., Wang,X.	Institute of Medical Biology, Chinese Academy of Medical Sciences and Peking Union Medical College, Yunnan Key Laboratory of Vaccine Research & Development on Severe Infectious Diseases	China	2021-12-31T00:00:00Z	9a	Dengue virus	ssRNA(+)	2325	China	China	Homo sapiens	blood	2019
MZ452993	Sun,Q., Wang,X.	Institute of Medical Biology, Chinese Academy of Medical Sciences and Peking Union Medical College, Yunnan Key Laboratory of Vaccine Research & Development on Severe Infectious Diseases	China	2021-12-31T00:00:00Z	10	Dengue virus	ssRNA(+)	2325	China	China	Homo sapiens	blood	2019
MZ452994	Sun,Q., Wang,X.	Institute of Medical Biology, Chinese Academy of Medical Sciences and Peking Union Medical College, Yunnan Key Laboratory of Vaccine Research & Development on Severe Infectious Diseases	China	2021-12-31T00:00:00Z	20	Dengue virus	ssRNA(+)	2325	China	China	Homo sapiens	blood	2019
MZ452995	Sun,Q., Wang,X.	Institute of Medical Biology, Chinese Academy of Medical Sciences and Peking Union Medical College, Yunnan Key Laboratory of Vaccine Research & Development on Severe Infectious Diseases	China	2021-12-31T00:00:00Z	50	Dengue virus	ssRNA(+)	2325	China	China	Homo sapiens	blood	2019
MZ452996	Sun,Q., Wang,X.	Institute of Medical Biology, Chinese Academy of Medical Sciences and Peking Union Medical College, Yunnan Key Laboratory of Vaccine Research & Development on Severe Infectious Diseases	China	2021-12-31T00:00:00Z	71	Dengue virus	ssRNA(+)	2325	China	China	Homo sapiens	blood	2019
MZ453006	Sun,Q., Wang,X.	Institute of Medical Biology, Chinese Academy of Medical Sciences and Peking Union Medical College, Yunnan Key Laboratory of Vaccine Research & Development on Severe Infectious Diseases	China	2021-12-31T00:00:00Z	DF11	Dengue virus	ssRNA(+)	10176	China	China	Homo sapiens	blood	2019
MZ453007	Sun,Q., Wang,X.	Institute of Medical Biology, Chinese Academy of Medical Sciences and Peking Union Medical College, Yunnan Key Laboratory of Vaccine Research & Development on Severe Infectious Diseases	China	2021-12-31T00:00:00Z	DF15	Dengue virus	ssRNA(+)	10176	China	China	Homo sapiens	blood	2019
MZ453008	Sun,Q., Wang,X.	Institute of Medical Biology, Chinese Academy of Medical Sciences and Peking Union Medical College, Yunnan Key Laboratory of Vaccine Research & Development on Severe Infectious Diseases	China	2021-12-31T00:00:00Z	DFF11	Dengue virus	ssRNA(+)	10176	China	China	Homo sapiens	blood	2019
MZ453009	Sun,Q., Wang,X.	Institute of Medical Biology, Chinese Academy of Medical Sciences and Peking Union Medical College, Yunnan Key Laboratory of Vaccine Research & Development on Severe Infectious Diseases	China	2021-12-31T00:00:00Z	SD9	Dengue virus	ssRNA(+)	10176	China	China	Homo sapiens	blood	2019
MZ453010	Sun,Q., Wang,X.	Institute of Medical Biology, Chinese Academy of Medical Sciences and Peking Union Medical College, Yunnan Key Laboratory of Vaccine Research & Development on Severe Infectious Diseases	China	2021-12-31T00:00:00Z	SD92	Dengue virus	ssRNA(+)	10176	China	China	Homo sapiens	blood	2019
MZ453011	Sun,Q., Wang,X.	Institute of Medical Biology, Chinese Academy of Medical Sciences and Peking Union Medical College, Yunnan Key Laboratory of Vaccine Research & Development on Severe Infectious Diseases	China	2021-12-31T00:00:00Z	SD 106	Dengue virus	ssRNA(+)	10176	China	China	Homo sapiens	blood	2019
MW192875	Tiraki,D., Pisal,S., Gaikwad,I., Shrivastava,S., Mhaske,S., Mishra,A.C., Arankalle,V.	Interactive Research School for Health Affairs, Communicable Diseases	India	2021-11-30T00:00:00Z	S9	Dengue virus	ssRNA(+)	1126	India	India	Homo sapiens	blood	2016-07
MW192876	Tiraki,D., Pisal,S., Gaikwad,I., Shrivastava,S., Mhaske,S., Mishra,A.C., Arankalle,V.	Interactive Research School for Health Affairs, Communicable Diseases	India	2021-11-30T00:00:00Z	S15	Dengue virus	ssRNA(+)	1126	India	India	Homo sapiens	blood	2016-07
MW192877	Tiraki,D., Pisal,S., Gaikwad,I., Shrivastava,S., Mhaske,S., Mishra,A.C., Arankalle,V.	Interactive Research School for Health Affairs, Communicable Diseases	India	2021-11-30T00:00:00Z	5845	Dengue virus	ssRNA(+)	1126	India	India	Homo sapiens	blood	2017-07
MW192878	Tiraki,D., Pisal,S., Gaikwad,I., Shrivastava,S., Mhaske,S., Mishra,A.C., Arankalle,V.	Interactive Research School for Health Affairs, Communicable Diseases	India	2021-11-30T00:00:00Z	5366	Dengue virus	ssRNA(+)	1126	India	India	Homo sapiens	blood	2017-07
MW192908	Tiraki,D., Pisal,S., Gaikwad,I., Shrivastava,S., Mhaske,S., Mishra,A.C., Arankalle,V.	Interactive Research School for Health Affairs, Communicable Diseases	India	2021-11-30T00:00:00Z	5845	Dengue virus	ssRNA(+)	1011	India	India	Homo sapiens	blood	2017-07
MW192909	Tiraki,D., Pisal,S., Gaikwad,I., Shrivastava,S., Mhaske,S., Mishra,A.C., Arankalle,V.	Interactive Research School for Health Affairs, Communicable Diseases	India	2021-11-30T00:00:00Z	5366	Dengue virus	ssRNA(+)	1011	India	India	Homo sapiens	blood	2017-07
OL444951	Poli,G., Chitta,S.K.	Sri Krishnadevaraya University, Department of Biochemistry	India	2021-11-17T00:00:00Z	2DR	Dengue virus	ssRNA(+)	510	India	India	Homo sapiens	blood	2016-08-19
OL444975	Poli,G., Chitta,S.K.	Sri Krishnadevaraya University, Department of Biochemistry	India	2021-11-17T00:00:00Z	3DR	Dengue virus	ssRNA(+)	518	India	India	Homo sapiens	blood	2016-08-19
OL445422	Poli,G., Chitta,S.K.	Sri Krishnadevaraya University, Department of Biochemistry	India	2021-11-17T00:00:00Z	1DR	Dengue virus	ssRNA(+)	239	India	India	Homo sapiens	blood	2016-08-19
OL440937	Poli,G., Chitta,S.K.	Sri Krishnadevaraya University, Department of Biochemistry	India	2021-11-16T00:00:00Z	1DF	Dengue virus	ssRNA(+)	429	India	India	Homo sapiens	blood	2016-08-19
OL441604	Poli,G., Chitta,S.K.	Sri Krishnadevaraya University, Department of Biochemistry	India	2021-11-16T00:00:00Z	2DF	Dengue virus	ssRNA(+)	609	India	India	Homo sapiens	blood	2016-08-19
OL441842	Poli,G., Chitta,S.K.	Sri Krishnadevaraya University, Department of Biochemistry	India	2021-11-16T00:00:00Z	3DF	Dengue virus	ssRNA(+)	541	India	India	Homo sapiens	blood	2016-08-19
OL442099	Poli,G., Chitta,S.K.	Sri Krishnadevaraya University, Department of Biochemistry	India	2021-11-16T00:00:00Z	3DF	Dengue virus	ssRNA(+)	380	India	India	Homo sapiens	blood	2016-08-19
OL435143	Bohl,J.A., Manning,J.E., Lay,S., Chea,S., Brooks,C., Ahyong,V.	Characterization of febrile disease landscape in Cambodia via metagenomic pathogen sequencing, LMVR	USA	2021-11-15T00:00:00Z	109-358	Dengue virus	ssRNA(+)	10464	Cambodia	Cambodia	Homo sapiens	blood	2020-08
OL414717	Bohl,J.A., Manning,J.E., Lay,S., Chea,S., Brooks,C., Ahyong,V.	Characterization of febrile disease landscape in Cambodia via metagenomic pathogen sequencing, LMVR	USA	2021-11-14T00:00:00Z	100-0430_2019-07-02	Dengue virus	ssRNA(+)	10689	Cambodia	Cambodia	Homo sapiens	blood	2019-07
OL414718	Bohl,J.A., Manning,J.E., Lay,S., Chea,S., Brooks,C., Ahyong,V.	Characterization of febrile disease landscape in Cambodia via metagenomic pathogen sequencing, LMVR	USA	2021-11-14T00:00:00Z	100-0160_2019-07-29	Dengue virus	ssRNA(+)	10572	Cambodia	Cambodia	Homo sapiens	blood	2019-07
OL414719	Bohl,J.A., Manning,J.E., Lay,S., Chea,S., Brooks,C., Ahyong,V.	Characterization of febrile disease landscape in Cambodia via metagenomic pathogen sequencing, LMVR	USA	2021-11-14T00:00:00Z	100-0156_2019-07-25	Dengue virus	ssRNA(+)	10572	Cambodia	Cambodia	Homo sapiens	blood	2019-07
OL414720	Bohl,J.A., Manning,J.E., Lay,S., Chea,S., Brooks,C., Ahyong,V.	Characterization of febrile disease landscape in Cambodia via metagenomic pathogen sequencing, LMVR	USA	2021-11-14T00:00:00Z	100-0068_2019-07-25	Dengue virus	ssRNA(+)	10573	Cambodia	Cambodia	Homo sapiens	blood	2019-07
OL414721	Bohl,J.A., Manning,J.E., Lay,S., Chea,S., Brooks,C., Ahyong,V.	Characterization of febrile disease landscape in Cambodia via metagenomic pathogen sequencing, LMVR	USA	2021-11-14T00:00:00Z	100-0067_2019-07-25	Dengue virus	ssRNA(+)	10573	Cambodia	Cambodia	Homo sapiens	blood	2019-07
OL414722	Bohl,J.A., Manning,J.E., Lay,S., Chea,S., Brooks,C., Ahyong,V.	Characterization of febrile disease landscape in Cambodia via metagenomic pathogen sequencing, LMVR	USA	2021-11-14T00:00:00Z	109-0093_2019-08-22	Dengue virus	ssRNA(+)	10572	Cambodia	Cambodia	Homo sapiens	blood	2019-08
OL414723	Bohl,J.A., Manning,J.E., Lay,S., Chea,S., Brooks,C., Ahyong,V.	Characterization of febrile disease landscape in Cambodia via metagenomic pathogen sequencing, LMVR	USA	2021-11-14T00:00:00Z	109-0087_2019-08-21	Dengue virus	ssRNA(+)	10572	Cambodia	Cambodia	Homo sapiens	blood	2019-08
OL414724	Bohl,J.A., Manning,J.E., Lay,S., Chea,S., Brooks,C., Ahyong,V.	Characterization of febrile disease landscape in Cambodia via metagenomic pathogen sequencing, LMVR	USA	2021-11-14T00:00:00Z	109-0086_2019-08-21	Dengue virus	ssRNA(+)	10572	Cambodia	Cambodia	Homo sapiens	blood	2019-08
OL414725	Bohl,J.A., Manning,J.E., Lay,S., Chea,S., Brooks,C., Ahyong,V.	Characterization of febrile disease landscape in Cambodia via metagenomic pathogen sequencing, LMVR	USA	2021-11-14T00:00:00Z	109-0059_2019-08-09	Dengue virus	ssRNA(+)	10671	Cambodia	Cambodia	Homo sapiens	blood	2019-08
OL414726	Bohl,J.A., Manning,J.E., Lay,S., Chea,S., Brooks,C., Ahyong,V.	Characterization of febrile disease landscape in Cambodia via metagenomic pathogen sequencing, LMVR	USA	2021-11-14T00:00:00Z	109-0053_2019-08-07	Dengue virus	ssRNA(+)	10572	Cambodia	Cambodia	Homo sapiens	blood	2019-08
OL414727	Bohl,J.A., Manning,J.E., Lay,S., Chea,S., Brooks,C., Ahyong,V.	Characterization of febrile disease landscape in Cambodia via metagenomic pathogen sequencing, LMVR	USA	2021-11-14T00:00:00Z	109-0049_2019-08-06	Dengue virus	ssRNA(+)	10572	Cambodia	Cambodia	Homo sapiens	blood	2019-08
OL414728	Bohl,J.A., Manning,J.E., Lay,S., Chea,S., Brooks,C., Ahyong,V.	Characterization of febrile disease landscape in Cambodia via metagenomic pathogen sequencing, LMVR	USA	2021-11-14T00:00:00Z	109-0023_2019-07-29	Dengue virus	ssRNA(+)	10713	Cambodia	Cambodia	Homo sapiens	blood	2019-07
OL414729	Bohl,J.A., Manning,J.E., Lay,S., Chea,S., Brooks,C., Ahyong,V.	Characterization of febrile disease landscape in Cambodia via metagenomic pathogen sequencing, LMVR	USA	2021-11-14T00:00:00Z	109-0019_2019-07-26	Dengue virus	ssRNA(+)	10636	Cambodia	Cambodia	Homo sapiens	blood	2019-07
OL414730	Bohl,J.A., Manning,J.E., Lay,S., Chea,S., Brooks,C., Ahyong,V.	Characterization of febrile disease landscape in Cambodia via metagenomic pathogen sequencing, LMVR	USA	2021-11-14T00:00:00Z	109-0003_2019-07-24	Dengue virus	ssRNA(+)	10687	Cambodia	Cambodia	Homo sapiens	blood	2019-07
OL414731	Bohl,J.A., Manning,J.E., Lay,S., Chea,S., Brooks,C., Ahyong,V.	Characterization of febrile disease landscape in Cambodia via metagenomic pathogen sequencing, LMVR	USA	2021-11-14T00:00:00Z	109-0389_2020-09-04	Dengue virus	ssRNA(+)	10694	Cambodia	Cambodia	Homo sapiens	blood	2020-09
OL414732	Bohl,J.A., Manning,J.E., Lay,S., Chea,S., Brooks,C., Ahyong,V.	Characterization of febrile disease landscape in Cambodia via metagenomic pathogen sequencing, LMVR	USA	2021-11-14T00:00:00Z	109-0376_2020-08-28	Dengue virus	ssRNA(+)	10642	Cambodia	Cambodia	Homo sapiens	blood	2020-08
OL414733	Bohl,J.A., Manning,J.E., Lay,S., Chea,S., Brooks,C., Ahyong,V.	Characterization of febrile disease landscape in Cambodia via metagenomic pathogen sequencing, LMVR	USA	2021-11-14T00:00:00Z	109-0350_2020-08-10	Dengue virus	ssRNA(+)	10695	Cambodia	Cambodia	Homo sapiens	blood	2020-08
OL414734	Bohl,J.A., Manning,J.E., Lay,S., Chea,S., Brooks,C., Ahyong,V.	Characterization of febrile disease landscape in Cambodia via metagenomic pathogen sequencing, LMVR	USA	2021-11-14T00:00:00Z	109-0298_2020-06-30	Dengue virus	ssRNA(+)	10568	Cambodia	Cambodia	Homo sapiens	blood	2020-06
OL414735	Bohl,J.A., Manning,J.E., Lay,S., Chea,S., Brooks,C., Ahyong,V.	Characterization of febrile disease landscape in Cambodia via metagenomic pathogen sequencing, LMVR	USA	2021-11-14T00:00:00Z	109-0295_2020-06-18	Dengue virus	ssRNA(+)	10620	Cambodia	Cambodia	Homo sapiens	blood	2020-06
OL414736	Bohl,J.A., Manning,J.E., Lay,S., Chea,S., Brooks,C., Ahyong,V.	Characterization of febrile disease landscape in Cambodia via metagenomic pathogen sequencing, LMVR	USA	2021-11-14T00:00:00Z	109-0294_2020-06-17	Dengue virus	ssRNA(+)	10600	Cambodia	Cambodia	Homo sapiens	blood	2020-06
OL414737	Bohl,J.A., Manning,J.E., Lay,S., Chea,S., Brooks,C., Ahyong,V.			2021-11-14T00:00:00Z	100-0477_2019-06-20	Dengue virus	ssRNA(+)	10572	Cambodia	Cambodia	Homo sapiens	blood	2019-06
OL414738	Bohl,J.A., Manning,J.E., Lay,S., Chea,S., Brooks,C., Ahyong,V.	Characterization of febrile disease landscape in Cambodia via metagenomic pathogen sequencing, LMVR	USA	2021-11-14T00:00:00Z	100-0428_2019-07-19	Dengue virus	ssRNA(+)	10572	Cambodia	Cambodia	Homo sapiens	blood	2019-06
OL414739	Bohl,J.A., Manning,J.E., Lay,S., Chea,S., Brooks,C., Ahyong,V.	Characterization of febrile disease landscape in Cambodia via metagenomic pathogen sequencing, LMVR	USA	2021-11-14T00:00:00Z	100-0427_2019-07-23	Dengue virus	ssRNA(+)	10572	Cambodia	Cambodia	Homo sapiens	blood	2019-07
OL414740	Bohl,J.A., Manning,J.E., Lay,S., Chea,S., Brooks,C., Ahyong,V.	Characterization of febrile disease landscape in Cambodia via metagenomic pathogen sequencing, LMVR	USA	2021-11-14T00:00:00Z	100-0405_2019-06-27	Dengue virus	ssRNA(+)	10572	Cambodia	Cambodia	Homo sapiens	blood	2019-06
OL414741	Bohl,J.A., Manning,J.E., Lay,S., Chea,S., Brooks,C., Ahyong,V.	Characterization of febrile disease landscape in Cambodia via metagenomic pathogen sequencing, LMVR	USA	2021-11-14T00:00:00Z	100-0277_2019-07-23	Dengue virus	ssRNA(+)	10572	Cambodia	Cambodia	Homo sapiens	blood	2019-07
OL414742	Bohl,J.A., Manning,J.E., Lay,S., Chea,S., Brooks,C., Ahyong,V.	Characterization of febrile disease landscape in Cambodia via metagenomic pathogen sequencing, LMVR	USA	2021-11-14T00:00:00Z	100-0153_2019-06-23	Dengue virus	ssRNA(+)	10572	Cambodia	Cambodia	Homo sapiens	blood	2019-06
OL414743	Bohl,J.A., Manning,J.E., Lay,S., Chea,S., Brooks,C., Ahyong,V.	Characterization of febrile disease landscape in Cambodia via metagenomic pathogen sequencing, LMVR	USA	2021-11-14T00:00:00Z	100-0072_2019-04-04	Dengue virus	ssRNA(+)	10573	Cambodia	Cambodia	Homo sapiens	blood	2019-05
OL414744	Bohl,J.A., Manning,J.E., Lay,S., Chea,S., Brooks,C., Ahyong,V.	Characterization of febrile disease landscape in Cambodia via metagenomic pathogen sequencing, LMVR	USA	2021-11-14T00:00:00Z	100-0039_2019-07-15	Dengue virus	ssRNA(+)	10573	Cambodia	Cambodia	Homo sapiens	blood	2019-07
OL414745	Bohl,J.A., Manning,J.E., Lay,S., Chea,S., Brooks,C., Ahyong,V.	Characterization of febrile disease landscape in Cambodia via metagenomic pathogen sequencing, LMVR	USA	2021-11-14T00:00:00Z	109-0045_2019-08-06	Dengue virus	ssRNA(+)	10572	Cambodia	Cambodia	Homo sapiens	blood	2019-08
OL414746	Bohl,J.A., Manning,J.E., Lay,S., Chea,S., Brooks,C., Ahyong,V.			2021-11-14T00:00:00Z	109-0292_2020-06-16	Dengue virus	ssRNA(+)	10569	Cambodia	Cambodia	Homo sapiens	blood	2020-06
OL414747	Bohl,J.A., Manning,J.E., Lay,S., Chea,S., Brooks,C., Ahyong,V.	Characterization of febrile disease landscape in Cambodia via metagenomic pathogen sequencing, LMVR	USA	2021-11-14T00:00:00Z	100-0034_2019-08-20	Dengue virus	ssRNA(+)	10572	Cambodia	Cambodia	Homo sapiens	blood	2019-08
OL414749	Bohl,J.A., Manning,J.E., Lay,S., Chea,S., Brooks,C., Ahyong,V.	Characterization of febrile disease landscape in Cambodia via metagenomic pathogen sequencing, LMVR	USA	2021-11-14T00:00:00Z	109-0293_2020-06-17	Dengue virus	ssRNA(+)	10608	Cambodia	Cambodia	Homo sapiens	blood	2020-06
OL414750	Bohl,J.A., Manning,J.E., Lay,S., Chea,S., Brooks,C., Ahyong,V.	Characterization of febrile disease landscape in Cambodia via metagenomic pathogen sequencing, LMVR	USA	2021-11-14T00:00:00Z	109-0304_2020-07-05	Dengue virus	ssRNA(+)	10693	Cambodia	Cambodia	Homo sapiens	blood	2020-07
OL414751	Bohl,J.A., Manning,J.E., Lay,S., Chea,S., Brooks,C., Ahyong,V.	Characterization of febrile disease landscape in Cambodia via metagenomic pathogen sequencing, LMVR	USA	2021-11-14T00:00:00Z	109-0318_2020-07-14	Dengue virus	ssRNA(+)	10713	Cambodia	Cambodia	Homo sapiens	blood	2020-07
OL414752	Bohl,J.A., Manning,J.E., Lay,S., Chea,S., Brooks,C., Ahyong,V.	Characterization of febrile disease landscape in Cambodia via metagenomic pathogen sequencing, LMVR	USA	2021-11-14T00:00:00Z	109-0334_2020-07-29	Dengue virus	ssRNA(+)	10714	Cambodia	Cambodia	Homo sapiens	blood	2020-07
OL414753	Bohl,J.A., Manning,J.E., Lay,S., Chea,S., Brooks,C., Ahyong,V.	Characterization of febrile disease landscape in Cambodia via metagenomic pathogen sequencing, LMVR	USA	2021-11-14T00:00:00Z	109-0352_2020-08-09	Dengue virus	ssRNA(+)	10693	Cambodia	Cambodia	Homo sapiens	blood	2020-08
OL414754	Bohl,J.A., Manning,J.E., Lay,S., Chea,S., Brooks,C., Ahyong,V.	Characterization of febrile disease landscape in Cambodia via metagenomic pathogen sequencing, LMVR	USA	2021-11-14T00:00:00Z	109-0353_2020-08-10	Dengue virus	ssRNA(+)	10691	Cambodia	Cambodia	Homo sapiens	blood	2020-08
OL414755	Bohl,J.A., Manning,J.E., Lay,S., Chea,S., Brooks,C., Ahyong,V.	Characterization of febrile disease landscape in Cambodia via metagenomic pathogen sequencing, LMVR	USA	2021-11-14T00:00:00Z	109-0363_2020-08-13	Dengue virus	ssRNA(+)	10100	Cambodia	Cambodia	Homo sapiens	blood	2020-08
OL414756	Bohl,J.A., Manning,J.E., Lay,S., Chea,S., Brooks,C., Ahyong,V.	Characterization of febrile disease landscape in Cambodia via metagenomic pathogen sequencing, LMVR	USA	2021-11-14T00:00:00Z	109-0377_2020-08-29	Dengue virus	ssRNA(+)	10696	Cambodia	Cambodia	Homo sapiens	blood	2020-08
OL414757	Bohl,J.A., Manning,J.E., Lay,S., Chea,S., Brooks,C., Ahyong,V.	Characterization of febrile disease landscape in Cambodia via metagenomic pathogen sequencing, LMVR	USA	2021-11-14T00:00:00Z	109-0384_2020-09-01	Dengue virus	ssRNA(+)	10711	Cambodia	Cambodia	Homo sapiens	blood	2020-09
OL414758	Bohl,J.A., Manning,J.E., Lay,S., Chea,S., Brooks,C., Ahyong,V.	Characterization of febrile disease landscape in Cambodia via metagenomic pathogen sequencing, LMVR	USA	2021-11-14T00:00:00Z	109-0408_2020-09-23	Dengue virus	ssRNA(+)	10623	Cambodia	Cambodia	Homo sapiens	blood	2020-09
OL414759	Bohl,J.A., Manning,J.E., Lay,S., Chea,S., Brooks,C., Ahyong,V.	Characterization of febrile disease landscape in Cambodia via metagenomic pathogen sequencing, LMVR	USA	2021-11-14T00:00:00Z	100-0432_2019-06-28	Dengue virus	ssRNA(+)	10695	Cambodia	Cambodia	Homo sapiens	blood	2019-06
OL414760	Bohl,J.A., Manning,J.E., Lay,S., Chea,S., Brooks,C., Ahyong,V.	Characterization of febrile disease landscape in Cambodia via metagenomic pathogen sequencing, LMVR	USA	2021-11-14T00:00:00Z	100-0215_2019-08-16	Dengue virus	ssRNA(+)	10674	Cambodia	Cambodia	Homo sapiens	blood	2019-08
OL414761	Bohl,J.A., Manning,J.E., Lay,S., Chea,S., Brooks,C., Ahyong,V.	Characterization of febrile disease landscape in Cambodia via metagenomic pathogen sequencing, LMVR	USA	2021-11-14T00:00:00Z	109-0020_2019-07-26	Dengue virus	ssRNA(+)	10675	Cambodia	Cambodia	Homo sapiens	blood	2019-08
OL414762	Bohl,J.A., Manning,J.E., Lay,S., Chea,S., Brooks,C., Ahyong,V.	Characterization of febrile disease landscape in Cambodia via metagenomic pathogen sequencing, LMVR	USA	2021-11-14T00:00:00Z	109-0001_2019-07-23	Dengue virus	ssRNA(+)	10569	Cambodia	Cambodia	Homo sapiens	blood	2019-07
OL414763	Bohl,J.A., Manning,J.E., Lay,S., Chea,S., Brooks,C., Ahyong,V.	Characterization of febrile disease landscape in Cambodia via metagenomic pathogen sequencing, LMVR	USA	2021-11-14T00:00:00Z	109-0039_2019-08-02	Dengue virus	ssRNA(+)	10695	Cambodia	Cambodia	Homo sapiens	blood	2019-08
OL414764	Bohl,J.A., Manning,J.E., Lay,S., Chea,S., Brooks,C., Ahyong,V.	Characterization of febrile disease landscape in Cambodia via metagenomic pathogen sequencing, LMVR	USA	2021-11-14T00:00:00Z	109-0372_2020-08-27	Dengue virus	ssRNA(+)	10638	Cambodia	Cambodia	Homo sapiens	blood	2020-08
OL414765	Bohl,J.A., Manning,J.E., Lay,S., Chea,S., Brooks,C., Ahyong,V.	Characterization of febrile disease landscape in Cambodia via metagenomic pathogen sequencing, LMVR	USA	2021-11-14T00:00:00Z	109-0349_2020-08-10	Dengue virus	ssRNA(+)	10322	Cambodia	Cambodia	Homo sapiens	blood	2020-08
OL420733	Bohl,J.A., Manning,J.E., Lay,S., Chea,S., Brooks,C., Ahyong,V.	Characterization of febrile disease landscape in Cambodia via metagenomic pathogen sequencing, LMVR	USA	2021-11-14T00:00:00Z	109-0008	Dengue virus	ssRNA(+)	10703	Cambodia	Cambodia	Homo sapiens	blood	2019-07
OL412740	Bohl,J.A., Manning,J.E., Lay,S., Chea,S., Brooks,C., Ahyong,V.	Characterization of febrile disease landscape in Cambodia via metagenomic pathogen sequencing, LMVR	USA	2021-11-13T00:00:00Z	100-0670_2019-07-30	Dengue virus	ssRNA(+)	10697	Cambodia	Cambodia	Homo sapiens	blood	2019-07
MN602605	Ngwe Tun,M.M., Muthugala,R., Nabeshima,T., Soe,A.M., Rajamanthri,L., Jayawardana,D., Attanayake,S., Inoue,S., Morita,K.	Institute of Tropical Medicine, Nagasaki Univ, Department of Virolgy	Japan	2021-10-25T00:00:00Z	N-189/Sri/2017	Dengue virus	ssRNA(+)	1485	Sri Lanka	Sri Lanka	Homo sapiens		2017-11
OK559627	Chen,Y.	Center for Disease Prevention and Control of the Southern Theatre Command of the PLA, biological safety section	China	2021-10-25T00:00:00Z	guangzhou2019-4	Dengue virus	ssRNA(+)	10714	China	China	Homo sapiens	blood	2019-09-26
MN577545	Ngwe Tun,M.M.	Institute of Tropical Medicine, Nagasaki Univ, Department of Virolgy	Japan	2021-10-16T00:00:00Z	CSF1	Dengue virus	ssRNA(+)	10176	Sri Lanka	Sri Lanka	Homo sapiens		2017-06
MN577546	Ngwe Tun,M.M.	Institute of Tropical Medicine, Nagasaki Univ, Department of Virolgy	Japan	2021-10-16T00:00:00Z	CSF4	Dengue virus	ssRNA(+)	10176	Sri Lanka	Sri Lanka	Homo sapiens		2017-08
MN577547	Ngwe Tun,M.M.	Institute of Tropical Medicine, Nagasaki Univ, Department of Virolgy	Japan	2021-10-16T00:00:00Z	N-252	Dengue virus	ssRNA(+)	10176	Sri Lanka	Sri Lanka	Homo sapiens		2017-06
MN577548	Ngwe Tun,M.M.	Institute of Tropical Medicine, Nagasaki Univ, Department of Virolgy	Japan	2021-10-16T00:00:00Z	N-256	Dengue virus	ssRNA(+)	10176	Sri Lanka	Sri Lanka	Homo sapiens		2017-07
MN577549	Ngwe Tun,M.M.	Institute of Tropical Medicine, Nagasaki Univ, Department of Virolgy	Japan	2021-10-16T00:00:00Z	N-257	Dengue virus	ssRNA(+)	10176	Sri Lanka	Sri Lanka	Homo sapiens		2017-08
MZ636761	Poltep,K., Phadungsombat,J., Nakayama,E.E., Kosoltanapiwat,N., Hanboonkunupakarn,B., Wiriyarat,W., Shioda,T., Leaungwutiwong,P.	Mahidol-Osaka Center for Infectious Diseases (MOCID), Faculty of Tropical Medicine, Mahidol University	Thailand	2021-10-08T00:00:00Z	DV2A-PW12	Dengue virus	ssRNA(+)	1485	Thailand: Bangkok	Thailand	Homo sapiens	blood	2018-11-25
MZ636762	Poltep,K., Phadungsombat,J., Nakayama,E.E., Kosoltanapiwat,N., Hanboonkunupakarn,B., Wiriyarat,W., Shioda,T., Leaungwutiwong,P.	Mahidol-Osaka Center for Infectious Diseases (MOCID), Faculty of Tropical Medicine, Mahidol University	Thailand	2021-10-08T00:00:00Z	DV2A-PW14	Dengue virus	ssRNA(+)	1485	Thailand: Bangkok	Thailand	Homo sapiens	blood	2018-12-01
MZ636763	Poltep,K., Phadungsombat,J., Nakayama,E.E., Kosoltanapiwat,N., Hanboonkunupakarn,B., Wiriyarat,W., Shioda,T., Leaungwutiwong,P.	Mahidol-Osaka Center for Infectious Diseases (MOCID), Faculty of Tropical Medicine, Mahidol University	Thailand	2021-10-08T00:00:00Z	DV2C-TM18-14	Dengue virus	ssRNA(+)	1485	Thailand: Bangkok	Thailand	Homo sapiens	blood	2018-05-14
MZ636764	Poltep,K., Phadungsombat,J., Nakayama,E.E., Kosoltanapiwat,N., Hanboonkunupakarn,B., Wiriyarat,W., Shioda,T., Leaungwutiwong,P.	Mahidol-Osaka Center for Infectious Diseases (MOCID), Faculty of Tropical Medicine, Mahidol University	Thailand	2021-10-08T00:00:00Z	DV2C-TM18-15	Dengue virus	ssRNA(+)	1485	Thailand: Bangkok	Thailand	Homo sapiens	blood	2018-05-21
MZ636765	Poltep,K., Phadungsombat,J., Nakayama,E.E., Kosoltanapiwat,N., Hanboonkunupakarn,B., Wiriyarat,W., Shioda,T., Leaungwutiwong,P.	Mahidol-Osaka Center for Infectious Diseases (MOCID), Faculty of Tropical Medicine, Mahidol University	Thailand	2021-10-08T00:00:00Z	DV2C-TM18-16	Dengue virus	ssRNA(+)	1485	Thailand: Bangkok	Thailand	Homo sapiens	blood	2018-05-22
MZ636766	Poltep,K., Phadungsombat,J., Nakayama,E.E., Kosoltanapiwat,N., Hanboonkunupakarn,B., Wiriyarat,W., Shioda,T., Leaungwutiwong,P.	Mahidol-Osaka Center for Infectious Diseases (MOCID), Faculty of Tropical Medicine, Mahidol University	Thailand	2021-10-08T00:00:00Z	DV2C-TM18-33	Dengue virus	ssRNA(+)	1485	Thailand: Bangkok	Thailand	Homo sapiens	blood	2018-07-05
MZ636767	Poltep,K., Phadungsombat,J., Nakayama,E.E., Kosoltanapiwat,N., Hanboonkunupakarn,B., Wiriyarat,W., Shioda,T., Leaungwutiwong,P.	Mahidol-Osaka Center for Infectious Diseases (MOCID), Faculty of Tropical Medicine, Mahidol University	Thailand	2021-10-08T00:00:00Z	DV2C-TM18-36	Dengue virus	ssRNA(+)	1485	Thailand: Bangkok	Thailand	Homo sapiens	blood	2018-07-13
MZ636768	Poltep,K., Phadungsombat,J., Nakayama,E.E., Kosoltanapiwat,N., Hanboonkunupakarn,B., Wiriyarat,W., Shioda,T., Leaungwutiwong,P.	Mahidol-Osaka Center for Infectious Diseases (MOCID), Faculty of Tropical Medicine, Mahidol University	Thailand	2021-10-08T00:00:00Z	DV2C-TM18-47	Dengue virus	ssRNA(+)	1485	Thailand: Bangkok	Thailand	Homo sapiens	blood	2018-08-13
MZ636769	Poltep,K., Phadungsombat,J., Nakayama,E.E., Kosoltanapiwat,N., Hanboonkunupakarn,B., Wiriyarat,W., Shioda,T., Leaungwutiwong,P.	Mahidol-Osaka Center for Infectious Diseases (MOCID), Faculty of Tropical Medicine, Mahidol University	Thailand	2021-10-08T00:00:00Z	DV2A-TM18-66	Dengue virus	ssRNA(+)	1485	Thailand: Bangkok	Thailand	Homo sapiens	blood	2018-09-17
MZ636770	Poltep,K., Phadungsombat,J., Nakayama,E.E., Kosoltanapiwat,N., Hanboonkunupakarn,B., Wiriyarat,W., Shioda,T., Leaungwutiwong,P.	Mahidol-Osaka Center for Infectious Diseases (MOCID), Faculty of Tropical Medicine, Mahidol University	Thailand	2021-10-08T00:00:00Z	DV2C-TM18-86	Dengue virus	ssRNA(+)	1485	Thailand: Bangkok	Thailand	Homo sapiens	blood	2018-11-16
MZ636771	Poltep,K., Phadungsombat,J., Nakayama,E.E., Kosoltanapiwat,N., Hanboonkunupakarn,B., Wiriyarat,W., Shioda,T., Leaungwutiwong,P.	Mahidol-Osaka Center for Infectious Diseases (MOCID), Faculty of Tropical Medicine, Mahidol University	Thailand	2021-10-08T00:00:00Z	DV2C-TM19-11	Dengue virus	ssRNA(+)	1485	Thailand: Bangkok	Thailand	Homo sapiens	blood	2019-11-19
MZ636772	Poltep,K., Phadungsombat,J., Nakayama,E.E., Kosoltanapiwat,N., Hanboonkunupakarn,B., Wiriyarat,W., Shioda,T., Leaungwutiwong,P.	Mahidol-Osaka Center for Infectious Diseases (MOCID), Faculty of Tropical Medicine, Mahidol University	Thailand	2021-10-08T00:00:00Z	DV2C-TM19-16	Dengue virus	ssRNA(+)	1485	Thailand: Bangkok	Thailand	Homo sapiens	blood	2019-11-19
MZ636773	Poltep,K., Phadungsombat,J., Nakayama,E.E., Kosoltanapiwat,N., Hanboonkunupakarn,B., Wiriyarat,W., Shioda,T., Leaungwutiwong,P.	Mahidol-Osaka Center for Infectious Diseases (MOCID), Faculty of Tropical Medicine, Mahidol University	Thailand	2021-10-08T00:00:00Z	DV2C-TM19-19	Dengue virus	ssRNA(+)	1485	Thailand: Bangkok	Thailand	Homo sapiens	blood	2019-11-20
MZ636774	Poltep,K., Phadungsombat,J., Nakayama,E.E., Kosoltanapiwat,N., Hanboonkunupakarn,B., Wiriyarat,W., Shioda,T., Leaungwutiwong,P.	Mahidol-Osaka Center for Infectious Diseases (MOCID), Faculty of Tropical Medicine, Mahidol University	Thailand	2021-10-08T00:00:00Z	DV2C-TM19-23	Dengue virus	ssRNA(+)	1485	Thailand: Bangkok	Thailand	Homo sapiens	blood	2019-11-21
MZ636775	Poltep,K., Phadungsombat,J., Nakayama,E.E., Kosoltanapiwat,N., Hanboonkunupakarn,B., Wiriyarat,W., Shioda,T., Leaungwutiwong,P.	Mahidol-Osaka Center for Infectious Diseases (MOCID), Faculty of Tropical Medicine, Mahidol University	Thailand	2021-10-08T00:00:00Z	DV2C-TM19-29	Dengue virus	ssRNA(+)	1485	Thailand: Bangkok	Thailand	Homo sapiens	blood	2019-11-25
MZ636776	Poltep,K., Phadungsombat,J., Nakayama,E.E., Kosoltanapiwat,N., Hanboonkunupakarn,B., Wiriyarat,W., Shioda,T., Leaungwutiwong,P.	Mahidol-Osaka Center for Infectious Diseases (MOCID), Faculty of Tropical Medicine, Mahidol University	Thailand	2021-10-08T00:00:00Z	DV2C-TM19-31	Dengue virus	ssRNA(+)	1485	Thailand: Bangkok	Thailand	Homo sapiens	blood	2019-11-26
MZ636777	Poltep,K., Phadungsombat,J., Nakayama,E.E., Kosoltanapiwat,N., Hanboonkunupakarn,B., Wiriyarat,W., Shioda,T., Leaungwutiwong,P.	Mahidol-Osaka Center for Infectious Diseases (MOCID), Faculty of Tropical Medicine, Mahidol University	Thailand	2021-10-08T00:00:00Z	DV2C-TM19-32	Dengue virus	ssRNA(+)	1485	Thailand: Bangkok	Thailand	Homo sapiens	blood	2019-11-26
MZ636778	Poltep,K., Phadungsombat,J., Nakayama,E.E., Kosoltanapiwat,N., Hanboonkunupakarn,B., Wiriyarat,W., Shioda,T., Leaungwutiwong,P.	Mahidol-Osaka Center for Infectious Diseases (MOCID), Faculty of Tropical Medicine, Mahidol University	Thailand	2021-10-08T00:00:00Z	DV2C-TM19-35	Dengue virus	ssRNA(+)	1485	Thailand: Bangkok	Thailand	Homo sapiens	blood	2019-11-27
MZ636779	Poltep,K., Phadungsombat,J., Nakayama,E.E., Kosoltanapiwat,N., Hanboonkunupakarn,B., Wiriyarat,W., Shioda,T., Leaungwutiwong,P.	Mahidol-Osaka Center for Infectious Diseases (MOCID), Faculty of Tropical Medicine, Mahidol University	Thailand	2021-10-08T00:00:00Z	DV2C-TM19-42	Dengue virus	ssRNA(+)	1485	Thailand: Bangkok	Thailand	Homo sapiens	blood	2019-12-01
MZ636780	Poltep,K., Phadungsombat,J., Nakayama,E.E., Kosoltanapiwat,N., Hanboonkunupakarn,B., Wiriyarat,W., Shioda,T., Leaungwutiwong,P.	Mahidol-Osaka Center for Infectious Diseases (MOCID), Faculty of Tropical Medicine, Mahidol University	Thailand	2021-10-08T00:00:00Z	DV2A-TM19-43	Dengue virus	ssRNA(+)	1485	Thailand: Bangkok	Thailand	Homo sapiens	blood	2019-12-03
MZ636781	Poltep,K., Phadungsombat,J., Nakayama,E.E., Kosoltanapiwat,N., Hanboonkunupakarn,B., Wiriyarat,W., Shioda,T., Leaungwutiwong,P.	Mahidol-Osaka Center for Infectious Diseases (MOCID), Faculty of Tropical Medicine, Mahidol University	Thailand	2021-10-08T00:00:00Z	DV2C-TM19-46	Dengue virus	ssRNA(+)	1485	Thailand: Bangkok	Thailand	Homo sapiens	blood	2019-12-05
MZ636782	Poltep,K., Phadungsombat,J., Nakayama,E.E., Kosoltanapiwat,N., Hanboonkunupakarn,B., Wiriyarat,W., Shioda,T., Leaungwutiwong,P.	Mahidol-Osaka Center for Infectious Diseases (MOCID), Faculty of Tropical Medicine, Mahidol University	Thailand	2021-10-08T00:00:00Z	DV2A-TM19-63	Dengue virus	ssRNA(+)	1485	Thailand: Bangkok	Thailand	Homo sapiens	blood	2019-12-16
MZ636783	Poltep,K., Phadungsombat,J., Nakayama,E.E., Kosoltanapiwat,N., Hanboonkunupakarn,B., Wiriyarat,W., Shioda,T., Leaungwutiwong,P.	Mahidol-Osaka Center for Infectious Diseases (MOCID), Faculty of Tropical Medicine, Mahidol University	Thailand	2021-10-08T00:00:00Z	DV2C-TM19-73	Dengue virus	ssRNA(+)	1485	Thailand: Bangkok	Thailand	Homo sapiens	blood	2019-12-28
MZ636784	Poltep,K., Phadungsombat,J., Nakayama,E.E., Kosoltanapiwat,N., Hanboonkunupakarn,B., Wiriyarat,W., Shioda,T., Leaungwutiwong,P.	Mahidol-Osaka Center for Infectious Diseases (MOCID), Faculty of Tropical Medicine, Mahidol University	Thailand	2021-10-08T00:00:00Z	DV2C-TM19-81	Dengue virus	ssRNA(+)	1485	Thailand: Bangkok	Thailand	Homo sapiens	blood	2019-12-31
MZ636785	Poltep,K., Phadungsombat,J., Nakayama,E.E., Kosoltanapiwat,N., Hanboonkunupakarn,B., Wiriyarat,W., Shioda,T., Leaungwutiwong,P.	Mahidol-Osaka Center for Infectious Diseases (MOCID), Faculty of Tropical Medicine, Mahidol University	Thailand	2021-10-08T00:00:00Z	DV2C-TM20-11	Dengue virus	ssRNA(+)	1485	Thailand: Bangkok	Thailand	Homo sapiens	blood	2020-01-12
MZ636786	Poltep,K., Phadungsombat,J., Nakayama,E.E., Kosoltanapiwat,N., Hanboonkunupakarn,B., Wiriyarat,W., Shioda,T., Leaungwutiwong,P.	Mahidol-Osaka Center for Infectious Diseases (MOCID), Faculty of Tropical Medicine, Mahidol University	Thailand	2021-10-08T00:00:00Z	DV2A-TM20-33	Dengue virus	ssRNA(+)	1485	Thailand: Bangkok	Thailand	Homo sapiens	blood	2020-07-27
MZ636787	Poltep,K., Phadungsombat,J., Nakayama,E.E., Kosoltanapiwat,N., Hanboonkunupakarn,B., Wiriyarat,W., Shioda,T., Leaungwutiwong,P.	Mahidol-Osaka Center for Infectious Diseases (MOCID), Faculty of Tropical Medicine, Mahidol University	Thailand	2021-10-08T00:00:00Z	DV2C-TM20-36	Dengue virus	ssRNA(+)	1485	Thailand: Bangkok	Thailand	Homo sapiens	blood	2020-08-03
MZ636788	Poltep,K., Phadungsombat,J., Nakayama,E.E., Kosoltanapiwat,N., Hanboonkunupakarn,B., Wiriyarat,W., Shioda,T., Leaungwutiwong,P.	Mahidol-Osaka Center for Infectious Diseases (MOCID), Faculty of Tropical Medicine, Mahidol University	Thailand	2021-10-08T00:00:00Z	DV2C-TM20-37	Dengue virus	ssRNA(+)	1485	Thailand: Bangkok	Thailand	Homo sapiens	blood	2020-08-08
MZ636789	Poltep,K., Phadungsombat,J., Nakayama,E.E., Kosoltanapiwat,N., Hanboonkunupakarn,B., Wiriyarat,W., Shioda,T., Leaungwutiwong,P.	Mahidol-Osaka Center for Infectious Diseases (MOCID), Faculty of Tropical Medicine, Mahidol University	Thailand	2021-10-08T00:00:00Z	DV2A-TM20-43	Dengue virus	ssRNA(+)	1485	Thailand: Bangkok	Thailand	Homo sapiens	blood	2020-08-16
MZ636790	Poltep,K., Phadungsombat,J., Nakayama,E.E., Kosoltanapiwat,N., Hanboonkunupakarn,B., Wiriyarat,W., Shioda,T., Leaungwutiwong,P.	Mahidol-Osaka Center for Infectious Diseases (MOCID), Faculty of Tropical Medicine, Mahidol University	Thailand	2021-10-08T00:00:00Z	DV2C-TM20-55	Dengue virus	ssRNA(+)	1485	Thailand: Bangkok	Thailand	Homo sapiens	blood	2020-08-29
MZ636791	Poltep,K., Phadungsombat,J., Nakayama,E.E., Kosoltanapiwat,N., Hanboonkunupakarn,B., Wiriyarat,W., Shioda,T., Leaungwutiwong,P.	Mahidol-Osaka Center for Infectious Diseases (MOCID), Faculty of Tropical Medicine, Mahidol University	Thailand	2021-10-08T00:00:00Z	DV2C-TM20-56	Dengue virus	ssRNA(+)	1485	Thailand: Bangkok	Thailand	Homo sapiens	blood	2020-08-31
MZ636792	Poltep,K., Phadungsombat,J., Nakayama,E.E., Kosoltanapiwat,N., Hanboonkunupakarn,B., Wiriyarat,W., Shioda,T., Leaungwutiwong,P.	Mahidol-Osaka Center for Infectious Diseases (MOCID), Faculty of Tropical Medicine, Mahidol University	Thailand	2021-10-08T00:00:00Z	DV2C-TM20-65	Dengue virus	ssRNA(+)	1485	Thailand: Bangkok	Thailand	Homo sapiens	blood	2020-09-22
MZ636793	Poltep,K., Phadungsombat,J., Nakayama,E.E., Kosoltanapiwat,N., Hanboonkunupakarn,B., Wiriyarat,W., Shioda,T., Leaungwutiwong,P.	Mahidol-Osaka Center for Infectious Diseases (MOCID), Faculty of Tropical Medicine, Mahidol University	Thailand	2021-10-08T00:00:00Z	DV2C-TM20-74	Dengue virus	ssRNA(+)	1485	Thailand: Bangkok	Thailand	Homo sapiens	blood	2020-10-03
MZ636794	Poltep,K., Phadungsombat,J., Nakayama,E.E., Kosoltanapiwat,N., Hanboonkunupakarn,B., Wiriyarat,W., Shioda,T., Leaungwutiwong,P.	Mahidol-Osaka Center for Infectious Diseases (MOCID), Faculty of Tropical Medicine, Mahidol University	Thailand	2021-10-08T00:00:00Z	DV2A-TM20-83	Dengue virus	ssRNA(+)	1485	Thailand: Bangkok	Thailand	Homo sapiens	blood	2020-10-09
MZ636795	Poltep,K., Phadungsombat,J., Nakayama,E.E., Kosoltanapiwat,N., Hanboonkunupakarn,B., Wiriyarat,W., Shioda,T., Leaungwutiwong,P.	Mahidol-Osaka Center for Infectious Diseases (MOCID), Faculty of Tropical Medicine, Mahidol University	Thailand	2021-10-08T00:00:00Z	DV2A-TM20-89	Dengue virus	ssRNA(+)	1485	Thailand: Bangkok	Thailand	Homo sapiens	blood	2020-10-20
MZ636796	Poltep,K., Phadungsombat,J., Nakayama,E.E., Kosoltanapiwat,N., Hanboonkunupakarn,B., Wiriyarat,W., Shioda,T., Leaungwutiwong,P.	Mahidol-Osaka Center for Infectious Diseases (MOCID), Faculty of Tropical Medicine, Mahidol University	Thailand	2021-10-08T00:00:00Z	DV2C-TM20-93	Dengue virus	ssRNA(+)	1485	Thailand: Bangkok	Thailand	Homo sapiens	blood	2020-10-26
MZ636797	Poltep,K., Phadungsombat,J., Nakayama,E.E., Kosoltanapiwat,N., Hanboonkunupakarn,B., Wiriyarat,W., Shioda,T., Leaungwutiwong,P.	Mahidol-Osaka Center for Infectious Diseases (MOCID), Faculty of Tropical Medicine, Mahidol University	Thailand	2021-10-08T00:00:00Z	DV2A-TM20-94	Dengue virus	ssRNA(+)	1485	Thailand: Bangkok	Thailand	Homo sapiens	blood	2020-10-30
MZ636798	Poltep,K., Phadungsombat,J., Nakayama,E.E., Kosoltanapiwat,N., Hanboonkunupakarn,B., Wiriyarat,W., Shioda,T., Leaungwutiwong,P.	Mahidol-Osaka Center for Infectious Diseases (MOCID), Faculty of Tropical Medicine, Mahidol University	Thailand	2021-10-08T00:00:00Z	DV2A-TM20-96	Dengue virus	ssRNA(+)	1485	Thailand: Bangkok	Thailand	Homo sapiens	blood	2020-11-03
MZ636799	Poltep,K., Phadungsombat,J., Nakayama,E.E., Kosoltanapiwat,N., Hanboonkunupakarn,B., Wiriyarat,W., Shioda,T., Leaungwutiwong,P.	Mahidol-Osaka Center for Infectious Diseases (MOCID), Faculty of Tropical Medicine, Mahidol University	Thailand	2021-10-08T00:00:00Z	DV2A-TM20-101	Dengue virus	ssRNA(+)	1485	Thailand: Bangkok	Thailand	Homo sapiens	blood	2020-11-13
MZ636801	Poltep,K., Phadungsombat,J., Nakayama,E.E., Kosoltanapiwat,N., Hanboonkunupakarn,B., Wiriyarat,W., Shioda,T., Leaungwutiwong,P.	Mahidol-Osaka Center for Infectious Diseases (MOCID), Faculty of Tropical Medicine, Mahidol University	Thailand	2021-10-08T00:00:00Z	DV2A-TM19-13	Dengue virus	ssRNA(+)	10711	Thailand: Bangkok	Thailand	Homo sapiens	blood	2019-11-19
MZ636802	Poltep,K., Phadungsombat,J., Nakayama,E.E., Kosoltanapiwat,N., Hanboonkunupakarn,B., Wiriyarat,W., Shioda,T., Leaungwutiwong,P.	Mahidol-Osaka Center for Infectious Diseases (MOCID), Faculty of Tropical Medicine, Mahidol University	Thailand	2021-10-08T00:00:00Z	DV2C-TM19-26	Dengue virus	ssRNA(+)	10711	Thailand: Bangkok	Thailand	Homo sapiens	blood	2019-11-24
MZ636803	Poltep,K., Phadungsombat,J., Nakayama,E.E., Kosoltanapiwat,N., Hanboonkunupakarn,B., Wiriyarat,W., Shioda,T., Leaungwutiwong,P.	Mahidol-Osaka Center for Infectious Diseases (MOCID), Faculty of Tropical Medicine, Mahidol University	Thailand	2021-10-08T00:00:00Z	DV2C-TM19-37	Dengue virus	ssRNA(+)	10711	Thailand: Bangkok	Thailand	Homo sapiens	blood	2019-11-28
MZ636804	Poltep,K., Phadungsombat,J., Nakayama,E.E., Kosoltanapiwat,N., Hanboonkunupakarn,B., Wiriyarat,W., Shioda,T., Leaungwutiwong,P.	Mahidol-Osaka Center for Infectious Diseases (MOCID), Faculty of Tropical Medicine, Mahidol University	Thailand	2021-10-08T00:00:00Z	DV2C-TM19-41	Dengue virus	ssRNA(+)	10711	Thailand: Bangkok	Thailand	Homo sapiens	blood	2019-11-30
MZ636805	Poltep,K., Phadungsombat,J., Nakayama,E.E., Kosoltanapiwat,N., Hanboonkunupakarn,B., Wiriyarat,W., Shioda,T., Leaungwutiwong,P.	Mahidol-Osaka Center for Infectious Diseases (MOCID), Faculty of Tropical Medicine, Mahidol University	Thailand	2021-10-08T00:00:00Z	DV2C-TM19-80	Dengue virus	ssRNA(+)	10711	Thailand: Bangkok	Thailand	Homo sapiens	blood	2019-12-30
MZ312931	Jagtap,S., Pattabiraman,C., Sankaradoss,A., Pandit,A., Nisheetha,A., Krishna,S., Roy,R., Gadepalli,R.	Indian Institute of Science, Chemical Engineering	India	2021-09-28T00:00:00Z	FT_AJ_34_S73_R3_DENV2_Cosmopolitan_India	Dengue virus	ssRNA(+)	10591	India	India	Homo sapiens	blood	2017-10-09
MT754366	Long,S.Y.	Institute of Medical Biology, Chinese Academy of Medical Sciences, Molecular Epidemiology Joint Disease Laboratory	China	2021-09-25T00:00:00Z	YN2	Dengue virus	ssRNA(+)	10648	China: Xi Shuang Ban Na,Yunnan	China	Homo sapiens	blood	2019-10-24
MT754367	Long,S.Y.	Institute of Medical Biology, Chinese Academy of Medical Sciences, Molecular Epidemiology Joint Disease Laboratory	China	2021-09-25T00:00:00Z	YN3	Dengue virus	ssRNA(+)	10648	China: Xi Shuang Ban Na,Yunnan	China	Homo sapiens	blood	2019-10-24
MT754368	Long,S.Y.	Institute of Medical Biology, Chinese Academy of Medical Sciences, Molecular Epidemiology Joint Disease Laboratory	China	2021-09-25T00:00:00Z	YN7	Dengue virus	ssRNA(+)	10648	China: Xi Shuang Ban Na,Yunnan	China	Homo sapiens	blood	2019-10-24
MT754369	Long,S.Y.	Institute of Medical Biology, Chinese Academy of Medical Sciences, Molecular Epidemiology Joint Disease Laboratory	China	2021-09-25T00:00:00Z	YN19	Dengue virus	ssRNA(+)	10648	China: Xi Shuang Ban Na,Yunnan	China	Homo sapiens	blood	2019-10-24
MT754370	Long,S.Y.	Institute of Medical Biology, Chinese Academy of Medical Sciences, Molecular Epidemiology Joint Disease Laboratory	China	2021-09-25T00:00:00Z	MY1	Dengue virus	ssRNA(+)	10648	China: Xi Shuang Ban Na,Yunnan	China	Homo sapiens	blood	2019-10-24
MT754371	Long,S.Y.	Institute of Medical Biology, Chinese Academy of Medical Sciences, Molecular Epidemiology Joint Disease Laboratory	China	2021-09-25T00:00:00Z	MY4	Dengue virus	ssRNA(+)	10648	China: Xi Shuang Ban Na,Yunnan	China	Homo sapiens	blood	2019-10-24
MT754372	Long,S.Y.	Institute of Medical Biology, Chinese Academy of Medical Sciences, Molecular Epidemiology Joint Disease Laboratory	China	2021-09-25T00:00:00Z	MY10	Dengue virus	ssRNA(+)	10648	China: Xi Shuang Ban Na,Yunnan	China	Homo sapiens	blood	2019-10-24
OK048579	Dafalla,O.M., Eisa,Z.M.	Saudi Public Health Authority (Jazan), Molecular Biology	Saudi Arabia	2021-09-13T00:00:00Z	SAPH - Jazan	Dengue virus	ssRNA(+)	449	Saudi Arabia	Saudi Arabia	Homo sapiens	blood	2019-08-20
MW730814	Ngwe Tun,M.M., Pandey,K., Nabeshima,T., Kyaw,A.K., Adhikari,M., Raini,S.K., Inoue,S., Dumre,S.P., Pandey,B.D., Morita,K.	Nagasaki University, Department of Virology	Japan	2021-09-10T00:00:00Z	SeqB64_DENV2_CONSENSUS	Dengue virus	ssRNA(+)	10581	Nepal	Nepal	Homo sapiens	blood	2017-07
MW730815	Ngwe Tun,M.M., Pandey,K., Nabeshima,T., Kyaw,A.K., Adhikari,M., Raini,S.K., Inoue,S., Dumre,S.P., Pandey,B.D., Morita,K.	Nagasaki University, Department of Virology	Japan	2021-09-10T00:00:00Z	B156_DENV2_CONSENSUS	Dengue virus	ssRNA(+)	10584	Nepal	Nepal	Homo sapiens	blood	2017-07
MW730816	Ngwe Tun,M.M., Pandey,K., Nabeshima,T., Kyaw,A.K., Adhikari,M., Raini,S.K., Inoue,S., Dumre,S.P., Pandey,B.D., Morita,K.	Nagasaki University, Department of Virology	Japan	2021-09-10T00:00:00Z	SeqB63_DENV2_CONSENSUS	Dengue virus	ssRNA(+)	10580	Nepal	Nepal	Homo sapiens	blood	2017-07
MW730817	Ngwe Tun,M.M., Pandey,K., Nabeshima,T., Kyaw,A.K., Adhikari,M., Raini,S.K., Inoue,S., Dumre,S.P., Pandey,B.D., Morita,K.	Nagasaki University, Department of Virology	Japan	2021-09-10T00:00:00Z	SeqB151_DENV2_CONSENSUS	Dengue virus	ssRNA(+)	10580	Nepal	Nepal	Homo sapiens	blood	2017-07
MW730818	Ngwe Tun,M.M., Pandey,K., Nabeshima,T., Kyaw,A.K., Adhikari,M., Raini,S.K., Inoue,S., Dumre,S.P., Pandey,B.D., Morita,K.	Nagasaki University, Department of Virology	Japan	2021-09-10T00:00:00Z	SeqB158_DENV2_CONSENSUS	Dengue virus	ssRNA(+)	10584	Nepal	Nepal	Homo sapiens	blood	2017-07
MW730819	Ngwe Tun,M.M., Pandey,K., Nabeshima,T., Kyaw,A.K., Adhikari,M., Raini,S.K., Inoue,S., Dumre,S.P., Pandey,B.D., Morita,K.	Nagasaki University, Department of Virology	Japan	2021-09-10T00:00:00Z	SeqB81_DENV2_CONSENSUS	Dengue virus	ssRNA(+)	10584	Nepal	Nepal	Homo sapiens	blood	2017-07
MW730820	Ngwe Tun,M.M., Pandey,K., Nabeshima,T., Kyaw,A.K., Adhikari,M., Raini,S.K., Inoue,S., Dumre,S.P., Pandey,B.D., Morita,K.	Nagasaki University, Department of Virology	Japan	2021-09-10T00:00:00Z	SeqB97_DENV2_CONSENSUS	Dengue virus	ssRNA(+)	10584	Nepal	Nepal	Homo sapiens	blood	2017-07
MW730821	Ngwe Tun,M.M., Pandey,K., Nabeshima,T., Kyaw,A.K., Adhikari,M., Raini,S.K., Inoue,S., Dumre,S.P., Pandey,B.D., Morita,K.	Nagasaki University, Department of Virology	Japan	2021-09-10T00:00:00Z	SeqB159_DENV2_CONSENSUS	Dengue virus	ssRNA(+)	10584	Nepal	Nepal	Homo sapiens	blood	2017-07
MW730822	Ngwe Tun,M.M., Pandey,K., Nabeshima,T., Kyaw,A.K., Adhikari,M., Raini,S.K., Inoue,S., Dumre,S.P., Pandey,B.D., Morita,K.	Nagasaki University, Department of Virology	Japan	2021-09-10T00:00:00Z	SeqB157_DENV2_CONSENSUS	Dengue virus	ssRNA(+)	10584	Nepal	Nepal	Homo sapiens	blood	2017-07
MW730823	Ngwe Tun,M.M., Pandey,K., Nabeshima,T., Kyaw,A.K., Adhikari,M., Raini,S.K., Inoue,S., Dumre,S.P., Pandey,B.D., Morita,K.	Nagasaki University, Department of Virology	Japan	2021-09-10T00:00:00Z	SeqB80_DENV2_CONSENSUS	Dengue virus	ssRNA(+)	10584	Nepal	Nepal	Homo sapiens	blood	2017-07
MW730824	Ngwe Tun,M.M., Pandey,K., Nabeshima,T., Kyaw,A.K., Adhikari,M., Raini,S.K., Inoue,S., Dumre,S.P., Pandey,B.D., Morita,K.	Nagasaki University, Department of Virology	Japan	2021-09-10T00:00:00Z	SeqB121_DENV2_CONSENSUS	Dengue virus	ssRNA(+)	10584	Nepal	Nepal	Homo sapiens	blood	2017-07
MW730825	Ngwe Tun,M.M., Pandey,K., Nabeshima,T., Kyaw,A.K., Adhikari,M., Raini,S.K., Inoue,S., Dumre,S.P., Pandey,B.D., Morita,K.	Nagasaki University, Department of Virology	Japan	2021-09-10T00:00:00Z	SeqB107_DENV2_CONSENSUS	Dengue virus	ssRNA(+)	10584	Nepal	Nepal	Homo sapiens	blood	2017-07
MW730826	Ngwe Tun,M.M., Pandey,K., Nabeshima,T., Kyaw,A.K., Adhikari,M., Raini,S.K., Inoue,S., Dumre,S.P., Pandey,B.D., Morita,K.	Nagasaki University, Department of Virology	Japan	2021-09-10T00:00:00Z	SeqB62_DENV2_CONSENSUS	Dengue virus	ssRNA(+)	10584	Nepal	Nepal	Homo sapiens	blood	2017-07
MW730827	Ngwe Tun,M.M., Pandey,K., Nabeshima,T., Kyaw,A.K., Adhikari,M., Raini,S.K., Inoue,S., Dumre,S.P., Pandey,B.D., Morita,K.	Nagasaki University, Department of Virology	Japan	2021-09-10T00:00:00Z	SeqB160_DENV2_CONSENSUS	Dengue virus	ssRNA(+)	10584	Nepal	Nepal	Homo sapiens	blood	2017-07
MW730828	Ngwe Tun,M.M., Pandey,K., Nabeshima,T., Kyaw,A.K., Adhikari,M., Raini,S.K., Inoue,S., Dumre,S.P., Pandey,B.D., Morita,K.	Nagasaki University, Department of Virology	Japan	2021-09-10T00:00:00Z	SeqL15_DENV2_CONSENSUS	Dengue virus	ssRNA(+)	10584	Nepal	Nepal	Homo sapiens	blood	2017-07
MW730829	Ngwe Tun,M.M., Pandey,K., Nabeshima,T., Kyaw,A.K., Adhikari,M., Raini,S.K., Inoue,S., Dumre,S.P., Pandey,B.D., Morita,K.	Nagasaki University, Department of Virology	Japan	2021-09-10T00:00:00Z	SeqL21_DENV2_CONSENSUS	Dengue virus	ssRNA(+)	10584	Nepal	Nepal	Homo sapiens	blood	2017-07
MW730830	Ngwe Tun,M.M., Pandey,K., Nabeshima,T., Kyaw,A.K., Adhikari,M., Raini,S.K., Inoue,S., Dumre,S.P., Pandey,B.D., Morita,K.	Nagasaki University, Department of Virology	Japan	2021-09-10T00:00:00Z	SeqL10_DENV2_CONSENSUS	Dengue virus	ssRNA(+)	10584	Nepal	Nepal	Homo sapiens	blood	2017-07
MW730831	Ngwe Tun,M.M., Pandey,K., Nabeshima,T., Kyaw,A.K., Adhikari,M., Raini,S.K., Inoue,S., Dumre,S.P., Pandey,B.D., Morita,K.	Nagasaki University, Department of Virology	Japan	2021-09-10T00:00:00Z	SeqL13_DENV2_CONSENSUS	Dengue virus	ssRNA(+)	10584	Nepal	Nepal	Homo sapiens	blood	2017-07
MW730832	Ngwe Tun,M.M., Pandey,K., Nabeshima,T., Kyaw,A.K., Adhikari,M., Raini,S.K., Inoue,S., Dumre,S.P., Pandey,B.D., Morita,K.	Nagasaki University, Department of Virology	Japan	2021-09-10T00:00:00Z	SeqB86_DENV2_CONSENSUS	Dengue virus	ssRNA(+)	10583	Nepal	Nepal	Homo sapiens	blood	2017-07
MW730833	Ngwe Tun,M.M., Pandey,K., Nabeshima,T., Kyaw,A.K., Adhikari,M., Raini,S.K., Inoue,S., Dumre,S.P., Pandey,B.D., Morita,K.	Nagasaki University, Department of Virology	Japan	2021-09-10T00:00:00Z	SeqL3_DENV2_CONSENSUS	Dengue virus	ssRNA(+)	10583	Nepal	Nepal	Homo sapiens	blood	2017-07
MW730834	Ngwe Tun,M.M., Pandey,K., Nabeshima,T., Kyaw,A.K., Adhikari,M., Raini,S.K., Inoue,S., Dumre,S.P., Pandey,B.D., Morita,K.	Nagasaki University, Department of Virology	Japan	2021-09-10T00:00:00Z	SeqD30_DENV2_CONSENSUS	Dengue virus	ssRNA(+)	10580	Nepal	Nepal	Homo sapiens	blood	2017-07
MW730835	Ngwe Tun,M.M., Pandey,K., Nabeshima,T., Kyaw,A.K., Adhikari,M., Raini,S.K., Inoue,S., Dumre,S.P., Pandey,B.D., Morita,K.	Nagasaki University, Department of Virology	Japan	2021-09-10T00:00:00Z	SeqD24_DENV2_CONSENSUS	Dengue virus	ssRNA(+)	10584	Nepal	Nepal	Homo sapiens	blood	2017-07
MW730836	Ngwe Tun,M.M., Pandey,K., Nabeshima,T., Kyaw,A.K., Adhikari,M., Raini,S.K., Inoue,S., Dumre,S.P., Pandey,B.D., Morita,K.	Nagasaki University, Department of Virology	Japan	2021-09-10T00:00:00Z	SeqD3_DENV2_CONSENSUS	Dengue virus	ssRNA(+)	10580	Nepal	Nepal	Homo sapiens	blood	2017-07
MW730837	Ngwe Tun,M.M., Pandey,K., Nabeshima,T., Kyaw,A.K., Adhikari,M., Raini,S.K., Inoue,S., Dumre,S.P., Pandey,B.D., Morita,K.	Nagasaki University, Department of Virology	Japan	2021-09-10T00:00:00Z	SeqD13_DENV2_CONSENSUS	Dengue virus	ssRNA(+)	10584	Nepal	Nepal	Homo sapiens	blood	2017-07
MW730838	Ngwe Tun,M.M., Pandey,K., Nabeshima,T., Kyaw,A.K., Adhikari,M., Raini,S.K., Inoue,S., Dumre,S.P., Pandey,B.D., Morita,K.	Nagasaki University, Department of Virology	Japan	2021-09-10T00:00:00Z	SeqD17_DENV2_CONSENSUS	Dengue virus	ssRNA(+)	10584	Nepal	Nepal	Homo sapiens	blood	2017-07
MW730839	Ngwe Tun,M.M., Pandey,K., Nabeshima,T., Kyaw,A.K., Adhikari,M., Raini,S.K., Inoue,S., Dumre,S.P., Pandey,B.D., Morita,K.	Nagasaki University, Department of Virology	Japan	2021-09-10T00:00:00Z	SeqB102_DENV2_CONSENSUS	Dengue virus	ssRNA(+)	10584	Nepal	Nepal	Homo sapiens	blood	2017-07
MW648216	Sasmono,R.T., Sutjianto,A., Santoso,M.S., Sriwedari,K., Yohan,B., Mayasanti,E., Hayati,R.F., Denis,D.	Eijkman Institute for Molecular Biology, Dengue Research Unit	Indonesia	2021-09-01T00:00:00Z	MLN-001	Dengue virus	ssRNA(+)	1485	Indonesia: Malinau	Indonesia	Homo sapiens	blood	2018-09-12
MW648217	Sasmono,R.T., Sutjianto,A., Santoso,M.S., Sriwedari,K., Yohan,B., Mayasanti,E., Hayati,R.F., Denis,D.	Eijkman Institute for Molecular Biology, Dengue Research Unit	Indonesia	2021-09-01T00:00:00Z	MLN-005	Dengue virus	ssRNA(+)	1485	Indonesia: Malinau	Indonesia	Homo sapiens	blood	2018-09-12
MW648218	Sasmono,R.T., Sutjianto,A., Santoso,M.S., Sriwedari,K., Yohan,B., Mayasanti,E., Hayati,R.F., Denis,D.	Eijkman Institute for Molecular Biology, Dengue Research Unit	Indonesia	2021-09-01T00:00:00Z	MLN-006	Dengue virus	ssRNA(+)	1485	Indonesia: Malinau	Indonesia	Homo sapiens	blood	2018-09-12
MW648219	Sasmono,R.T., Sutjianto,A., Santoso,M.S., Sriwedari,K., Yohan,B., Mayasanti,E., Hayati,R.F., Denis,D.	Eijkman Institute for Molecular Biology, Dengue Research Unit	Indonesia	2021-09-01T00:00:00Z	MLN-010	Dengue virus	ssRNA(+)	1485	Indonesia: Malinau	Indonesia	Homo sapiens	blood	2018-09-12
MW648220	Sasmono,R.T., Sutjianto,A., Santoso,M.S., Sriwedari,K., Yohan,B., Mayasanti,E., Hayati,R.F., Denis,D.	Eijkman Institute for Molecular Biology, Dengue Research Unit	Indonesia	2021-09-01T00:00:00Z	MLN-012	Dengue virus	ssRNA(+)	1485	Indonesia: Malinau	Indonesia	Homo sapiens	blood	2018-09-12
MW648221	Sasmono,R.T., Sutjianto,A., Santoso,M.S., Sriwedari,K., Yohan,B., Mayasanti,E., Hayati,R.F., Denis,D.	Eijkman Institute for Molecular Biology, Dengue Research Unit	Indonesia	2021-09-01T00:00:00Z	MLN-014	Dengue virus	ssRNA(+)	1485	Indonesia: Malinau	Indonesia	Homo sapiens	blood	2018-10-02
MW648222	Sasmono,R.T., Sutjianto,A., Santoso,M.S., Sriwedari,K., Yohan,B., Mayasanti,E., Hayati,R.F., Denis,D.	Eijkman Institute for Molecular Biology, Dengue Research Unit	Indonesia	2021-09-01T00:00:00Z	MLN-017	Dengue virus	ssRNA(+)	1485	Indonesia: Malinau	Indonesia	Homo sapiens	blood	2018-10-02
MW648223	Sasmono,R.T., Sutjianto,A., Santoso,M.S., Sriwedari,K., Yohan,B., Mayasanti,E., Hayati,R.F., Denis,D.	Eijkman Institute for Molecular Biology, Dengue Research Unit	Indonesia	2021-09-01T00:00:00Z	MLN-024	Dengue virus	ssRNA(+)	1485	Indonesia: Malinau	Indonesia	Homo sapiens	blood	2018-10-12
MW648224	Sasmono,R.T., Sutjianto,A., Santoso,M.S., Sriwedari,K., Yohan,B., Mayasanti,E., Hayati,R.F., Denis,D.	Eijkman Institute for Molecular Biology, Dengue Research Unit	Indonesia	2021-09-01T00:00:00Z	MLN-027	Dengue virus	ssRNA(+)	1485	Indonesia: Malinau	Indonesia	Homo sapiens	blood	2018-10-12
MW648225	Sasmono,R.T., Sutjianto,A., Santoso,M.S., Sriwedari,K., Yohan,B., Mayasanti,E., Hayati,R.F., Denis,D.	Eijkman Institute for Molecular Biology, Dengue Research Unit	Indonesia	2021-09-01T00:00:00Z	MLN-028	Dengue virus	ssRNA(+)	1485	Indonesia: Malinau	Indonesia	Homo sapiens	blood	2018-10-12
MW648226	Sasmono,R.T., Sutjianto,A., Santoso,M.S., Sriwedari,K., Yohan,B., Mayasanti,E., Hayati,R.F., Denis,D.	Eijkman Institute for Molecular Biology, Dengue Research Unit	Indonesia	2021-09-01T00:00:00Z	MLN-032	Dengue virus	ssRNA(+)	1485	Indonesia: Malinau	Indonesia	Homo sapiens	blood	2018-10-13
MW648227	Sasmono,R.T., Sutjianto,A., Santoso,M.S., Sriwedari,K., Yohan,B., Mayasanti,E., Hayati,R.F., Denis,D.	Eijkman Institute for Molecular Biology, Dengue Research Unit	Indonesia	2021-09-01T00:00:00Z	TRK-057	Dengue virus	ssRNA(+)	1485	Indonesia: Tarakan	Indonesia	Homo sapiens	blood	2019-01-29
MW648228	Sasmono,R.T., Sutjianto,A., Santoso,M.S., Sriwedari,K., Yohan,B., Mayasanti,E., Hayati,R.F., Denis,D.	Eijkman Institute for Molecular Biology, Dengue Research Unit	Indonesia	2021-09-01T00:00:00Z	TRK-068	Dengue virus	ssRNA(+)	1485	Indonesia: Tarakan	Indonesia	Homo sapiens	blood	2019-02-01
MW648229	Sasmono,R.T., Sutjianto,A., Santoso,M.S., Sriwedari,K., Yohan,B., Mayasanti,E., Hayati,R.F., Denis,D.	Eijkman Institute for Molecular Biology, Dengue Research Unit	Indonesia	2021-09-01T00:00:00Z	TRK-167	Dengue virus	ssRNA(+)	1485	Indonesia: Tarakan	Indonesia	Homo sapiens	blood	2018-11-24
MZ841823	Yadav,A.K., Siddiqui,A., Moun,A., Narayan,A., Kumar,A., Biswas,D., Kanwar,J.R., Chowdhary,R.	All India Institute Of Medical Sciences (AIIMS), Department of Biochemistry	India	2021-08-25T00:00:00Z	AKY_97	Dengue virus	ssRNA(+)	319	India: Bhopal	India	Homo sapiens	blood	2019-10-06
MZ841824	Yadav,A.K., Siddiqui,A., Moun,A., Narayan,A., Kumar,A., Biswas,D., Kanwar,J.R., Chowdhary,R.	All India Institute Of Medical Sciences (AIIMS), Department of Biochemistry	India	2021-08-25T00:00:00Z	AKY_58	Dengue virus	ssRNA(+)	392	India: Bhopal	India	Homo sapiens	blood	2019-10-06
MZ841825	Yadav,A.K., Siddiqui,A., Moun,A., Narayan,A., Kumar,A., Biswas,D., Kanwar,J.R., Chowdhary,R.	All India Institute Of Medical Sciences (AIIMS), Department of Biochemistry	India	2021-08-25T00:00:00Z	AKY_46	Dengue virus	ssRNA(+)	428	India: Bhopal	India	Homo sapiens	blood	2019-10-06
MZ841826	Yadav,A.K., Siddiqui,A., Moun,A., Narayan,A., Kumar,A., Biswas,D., Kanwar,J.R., Chowdhary,R.	All India Institute Of Medical Sciences (AIIMS), Department of Biochemistry	India	2021-08-25T00:00:00Z	AKY_61	Dengue virus	ssRNA(+)	410	India: Bhopal	India	Homo sapiens	blood	2019-10-06
MZ841827	Yadav,A.K., Siddiqui,A., Moun,A., Narayan,A., Kumar,A., Biswas,D., Kanwar,J.R., Chowdhary,R.	All India Institute Of Medical Sciences (AIIMS), Department of Biochemistry	India	2021-08-25T00:00:00Z	AKY_76	Dengue virus	ssRNA(+)	392	India: Bhopal	India	Homo sapiens	blood	2019-10-06
MZ841828	Yadav,A.K., Siddiqui,A., Moun,A., Narayan,A., Kumar,A., Biswas,D., Kanwar,J.R., Chowdhary,R.	All India Institute Of Medical Sciences (AIIMS), Department of Biochemistry	India	2021-08-25T00:00:00Z	AKY_79	Dengue virus	ssRNA(+)	428	India: Bhopal	India	Homo sapiens	blood	2019-10-06
MZ841829	Yadav,A.K., Siddiqui,A., Moun,A., Narayan,A., Kumar,A., Biswas,D., Kanwar,J.R., Chowdhary,R.	All India Institute Of Medical Sciences (AIIMS), Department of Biochemistry	India	2021-08-25T00:00:00Z	AKY_85	Dengue virus	ssRNA(+)	411	India: Bhopal	India	Homo sapiens	blood	2019-10-06
MZ841830	Yadav,A.K., Siddiqui,A., Moun,A., Narayan,A., Kumar,A., Biswas,D., Kanwar,J.R., Chowdhary,R.	All India Institute Of Medical Sciences (AIIMS), Department of Biochemistry	India	2021-08-25T00:00:00Z	AKY_94	Dengue virus	ssRNA(+)	446	India: Bhopal	India	Homo sapiens	blood	2019-10-06
LS975027	Abubakar,S.			2021-07-30T00:00:00Z	Yemen55	Dengue virus	ssRNA(+)	1485	Yemen	Yemen	Homo sapiens		2016
LS975028	Abubakar,S.			2021-07-30T00:00:00Z	Yemen77	Dengue virus	ssRNA(+)	1485	Yemen	Yemen	Homo sapiens		2016
LS975029	Abubakar,S.			2021-07-30T00:00:00Z	Yemen91	Dengue virus	ssRNA(+)	1485	Yemen	Yemen	Homo sapiens		2016
LS975030	Abubakar,S.			2021-07-30T00:00:00Z	Yemen396	Dengue virus	ssRNA(+)	1485	Yemen	Yemen	Homo sapiens		2016
LS975031	Abubakar,S.			2021-07-30T00:00:00Z	Yemen397	Dengue virus	ssRNA(+)	1485	Yemen	Yemen	Homo sapiens		2016
LS975032	Abubakar,S.			2021-07-30T00:00:00Z	Yemen400	Dengue virus	ssRNA(+)	1485	Yemen	Yemen	Homo sapiens		2016
LS975033	Abubakar,S.			2021-07-30T00:00:00Z	Yemen424	Dengue virus	ssRNA(+)	1485	Yemen	Yemen	Homo sapiens		2016
LS975034	Abubakar,S.			2021-07-30T00:00:00Z	Yemen425	Dengue virus	ssRNA(+)	1485	Yemen	Yemen	Homo sapiens		2016
LS975035	Abubakar,S.			2021-07-30T00:00:00Z	Yemen433	Dengue virus	ssRNA(+)	1485	Yemen	Yemen	Homo sapiens		2016
MW788981	Soe,A.M., Ngwe Tun,M.M., Nabeshima,T., Myat,T.W., Htun,M.M., Lin,H., Hom,N.S., Inoue,S., Nwe,K.M., Aye,L.P.P., Fukuta,M., Thant,K.Z., Hasebe,F., Morita,K., Shresta,S., Thu,H.M., Moi,M.L.	Institute of Tropical Medicine, Nagasaki Universoty, Department of Virology	Japan	2021-07-14T00:00:00Z	YCH_D2_1_18consensus	Dengue virus	ssRNA(+)	10570	Myanmar: Yangon	Myanmar	Homo sapiens	blood	2018-09
MW788982	Soe,A.M., Ngwe Tun,M.M., Nabeshima,T., Myat,T.W., Htun,M.M., Lin,H., Hom,N.S., Inoue,S., Nwe,K.M., Aye,L.P.P., Fukuta,M., Thant,K.Z., Hasebe,F., Morita,K., Shresta,S., Thu,H.M., Moi,M.L.	Institute of Tropical Medicine, Nagasaki Universoty, Department of Virology	Japan	2021-07-14T00:00:00Z	YGH_D2_2_18consensus	Dengue virus	ssRNA(+)	10548	Myanmar: Yangon	Myanmar	Homo sapiens	blood	2018-08
MW788983	Soe,A.M., Ngwe Tun,M.M., Nabeshima,T., Myat,T.W., Htun,M.M., Lin,H., Hom,N.S., Inoue,S., Nwe,K.M., Aye,L.P.P., Fukuta,M., Thant,K.Z., Hasebe,F., Morita,K., Shresta,S., Thu,H.M., Moi,M.L.	Institute of Tropical Medicine, Nagasaki Universoty, Department of Virology	Japan	2021-07-14T00:00:00Z	YCH_D2_6_19consensus	Dengue virus	ssRNA(+)	10594	Myanmar: Yangon	Myanmar	Homo sapiens	blood	2019-09
MW788984	Soe,A.M., Ngwe Tun,M.M., Nabeshima,T., Myat,T.W., Htun,M.M., Lin,H., Hom,N.S., Inoue,S., Nwe,K.M., Aye,L.P.P., Fukuta,M., Thant,K.Z., Hasebe,F., Morita,K., Shresta,S., Thu,H.M., Moi,M.L.	Institute of Tropical Medicine, Nagasaki Universoty, Department of Virology	Japan	2021-07-14T00:00:00Z	YCH_D2_5_19consensus	Dengue virus	ssRNA(+)	10594	Myanmar: Yangon	Myanmar	Homo sapiens	blood	2019-06
MW788985	Soe,A.M., Ngwe Tun,M.M., Nabeshima,T., Myat,T.W., Htun,M.M., Lin,H., Hom,N.S., Inoue,S., Nwe,K.M., Aye,L.P.P., Fukuta,M., Thant,K.Z., Hasebe,F., Morita,K., Shresta,S., Thu,H.M., Moi,M.L.	Institute of Tropical Medicine, Nagasaki Universoty, Department of Virology	Japan	2021-07-14T00:00:00Z	YCH_D2_7_19consensus	Dengue virus	ssRNA(+)	10594	Myanmar: Yangon	Myanmar	Homo sapiens	blood	2019-09
MW788986	Soe,A.M., Ngwe Tun,M.M., Nabeshima,T., Myat,T.W., Htun,M.M., Lin,H., Hom,N.S., Inoue,S., Nwe,K.M., Aye,L.P.P., Fukuta,M., Thant,K.Z., Hasebe,F., Morita,K., Shresta,S., Thu,H.M., Moi,M.L.	Institute of Tropical Medicine, Nagasaki Universoty, Department of Virology	Japan	2021-07-14T00:00:00Z	YCH_D2_3_19consensus	Dengue virus	ssRNA(+)	10516	Myanmar: Yangon	Myanmar	Homo sapiens	blood	2019-01
MW788987	Soe,A.M., Ngwe Tun,M.M., Nabeshima,T., Myat,T.W., Htun,M.M., Lin,H., Hom,N.S., Inoue,S., Nwe,K.M., Aye,L.P.P., Fukuta,M., Thant,K.Z., Hasebe,F., Morita,K., Shresta,S., Thu,H.M., Moi,M.L.	Institute of Tropical Medicine, Nagasaki Universoty, Department of Virology	Japan	2021-07-14T00:00:00Z	YCH_D2_4_19consensus	Dengue virus	ssRNA(+)	10596	Myanmar: Yangon	Myanmar	Homo sapiens	blood	2019-06
MZ520904	Navero-Castillejos,J., Benitez,R., Torner,N., Munoz,J., Camprubi-Ferrer,D., Peiro-Mestres,A., Sulleiro,E., Silgado,A., Gonzalo,V., Falgueras,T., Alejo-Cancho,I., Roldan,M., Plasencia,V., Albarracin,R., Perez,J., Navarro,A., Calderon,A., Rubio,R., Navarro,M., Mico,M., Llaberia,J., Barrachina,J., Vilamala,A., Marti,C., Pulido,M.A., Sanchez-Seco,M.P., Vazquez,A., Martinez,A., Jane,M., Martinez,M.J.,…	Clinical and Provincial Hospital of Barcelona, Department of Microbiology	Spain	2021-07-14T00:00:00Z	HCBD2106	Dengue virus	ssRNA(+)	606	Thailand	Thailand	Homo sapiens	blood	2016-09-03
MZ520906	Navero-Castillejos,J., Benitez,R., Torner,N., Munoz,J., Camprubi-Ferrer,D., Peiro-Mestres,A., Sulleiro,E., Silgado,A., Gonzalo,V., Falgueras,T., Alejo-Cancho,I., Roldan,M., Plasencia,V., Albarracin,R., Perez,J., Navarro,A., Calderon,A., Rubio,R., Navarro,M., Mico,M., Llaberia,J., Barrachina,J., Vilamala,A., Marti,C., Pulido,M.A., Sanchez-Seco,M.P., Vazquez,A., Martinez,A., Jane,M., Martinez,M.J.,…	Clinical and Provincial Hospital of Barcelona, Department of Microbiology	Spain	2021-07-14T00:00:00Z	HCBD216	Dengue virus	ssRNA(+)	1470	Thailand	Thailand	Homo sapiens	blood	2015-08-10
MZ520907	Navero-Castillejos,J., Benitez,R., Torner,N., Munoz,J., Camprubi-Ferrer,D., Peiro-Mestres,A., Sulleiro,E., Silgado,A., Gonzalo,V., Falgueras,T., Alejo-Cancho,I., Roldan,M., Plasencia,V., Albarracin,R., Perez,J., Navarro,A., Calderon,A., Rubio,R., Navarro,M., Mico,M., Llaberia,J., Barrachina,J., Vilamala,A., Marti,C., Pulido,M.A., Sanchez-Seco,M.P., Vazquez,A., Martinez,A., Jane,M., Martinez,M.J.,…	Clinical and Provincial Hospital of Barcelona, Department of Microbiology	Spain	2021-07-14T00:00:00Z	HCBD217	Dengue virus	ssRNA(+)	1398	Thailand	Thailand	Homo sapiens	blood	2015-08-25
MZ520908	Navero-Castillejos,J., Benitez,R., Torner,N., Munoz,J., Camprubi-Ferrer,D., Peiro-Mestres,A., Sulleiro,E., Silgado,A., Gonzalo,V., Falgueras,T., Alejo-Cancho,I., Roldan,M., Plasencia,V., Albarracin,R., Perez,J., Navarro,A., Calderon,A., Rubio,R., Navarro,M., Mico,M., Llaberia,J., Barrachina,J., Vilamala,A., Marti,C., Pulido,M.A., Sanchez-Seco,M.P., Vazquez,A., Martinez,A., Jane,M., Martinez,M.J.,…	Clinical and Provincial Hospital of Barcelona, Department of Microbiology	Spain	2021-07-14T00:00:00Z	HCBD2216	Dengue virus	ssRNA(+)	1406	Indonesia	Indonesia	Homo sapiens	blood	2016-07-12
MZ520909	Navero-Castillejos,J., Benitez,R., Torner,N., Munoz,J., Camprubi-Ferrer,D., Peiro-Mestres,A., Sulleiro,E., Silgado,A., Gonzalo,V., Falgueras,T., Alejo-Cancho,I., Roldan,M., Plasencia,V., Albarracin,R., Perez,J., Navarro,A., Calderon,A., Rubio,R., Navarro,M., Mico,M., Llaberia,J., Barrachina,J., Vilamala,A., Marti,C., Pulido,M.A., Sanchez-Seco,M.P., Vazquez,A., Martinez,A., Jane,M., Martinez,M.J.,…	Clinical and Provincial Hospital of Barcelona, Department of Microbiology	Spain	2021-07-14T00:00:00Z	HCBD223	Dengue virus	ssRNA(+)	1400	Myanmar	Myanmar	Homo sapiens	blood	2013-10-31
MZ520910	Navero-Castillejos,J., Benitez,R., Torner,N., Munoz,J., Camprubi-Ferrer,D., Peiro-Mestres,A., Sulleiro,E., Silgado,A., Gonzalo,V., Falgueras,T., Alejo-Cancho,I., Roldan,M., Plasencia,V., Albarracin,R., Perez,J., Navarro,A., Calderon,A., Rubio,R., Navarro,M., Mico,M., Llaberia,J., Barrachina,J., Vilamala,A., Marti,C., Pulido,M.A., Sanchez-Seco,M.P., Vazquez,A., Martinez,A., Jane,M., Martinez,M.J.,…	Clinical and Provincial Hospital of Barcelona, Department of Microbiology	Spain	2021-07-14T00:00:00Z	HCBD225	Dengue virus	ssRNA(+)	1400	Indonesia	Indonesia	Homo sapiens	blood	2014-04-07
MZ520911	Navero-Castillejos,J., Benitez,R., Torner,N., Munoz,J., Camprubi-Ferrer,D., Peiro-Mestres,A., Sulleiro,E., Silgado,A., Gonzalo,V., Falgueras,T., Alejo-Cancho,I., Roldan,M., Plasencia,V., Albarracin,R., Perez,J., Navarro,A., Calderon,A., Rubio,R., Navarro,M., Mico,M., Llaberia,J., Barrachina,J., Vilamala,A., Marti,C., Pulido,M.A., Sanchez-Seco,M.P., Vazquez,A., Martinez,A., Jane,M., Martinez,M.J.,…	Clinical and Provincial Hospital of Barcelona, Department of Microbiology	Spain	2021-07-14T00:00:00Z	HCBD228	Dengue virus	ssRNA(+)	821	Thailand	Thailand	Homo sapiens	blood	2014-07-15
MZ520912	Navero-Castillejos,J., Benitez,R., Torner,N., Munoz,J., Camprubi-Ferrer,D., Peiro-Mestres,A., Sulleiro,E., Silgado,A., Gonzalo,V., Falgueras,T., Alejo-Cancho,I., Roldan,M., Plasencia,V., Albarracin,R., Perez,J., Navarro,A., Calderon,A., Rubio,R., Navarro,M., Mico,M., Llaberia,J., Barrachina,J., Vilamala,A., Marti,C., Pulido,M.A., Sanchez-Seco,M.P., Vazquez,A., Martinez,A., Jane,M., Martinez,M.J.,…	Clinical and Provincial Hospital of Barcelona, Department of Microbiology	Spain	2021-07-14T00:00:00Z	HCBD229	Dengue virus	ssRNA(+)	600	Thailand	Thailand	Homo sapiens	blood	2017-07-15
MZ520913	Navero-Castillejos,J., Benitez,R., Torner,N., Munoz,J., Camprubi-Ferrer,D., Peiro-Mestres,A., Sulleiro,E., Silgado,A., Gonzalo,V., Falgueras,T., Alejo-Cancho,I., Roldan,M., Plasencia,V., Albarracin,R., Perez,J., Navarro,A., Calderon,A., Rubio,R., Navarro,M., Mico,M., Llaberia,J., Barrachina,J., Vilamala,A., Marti,C., Pulido,M.A., Sanchez-Seco,M.P., Vazquez,A., Martinez,A., Jane,M., Martinez,M.J.,…	Clinical and Provincial Hospital of Barcelona, Department of Microbiology	Spain	2021-07-14T00:00:00Z	HCBD2290	Dengue virus	ssRNA(+)	1470	Sri Lanka	Sri Lanka	Homo sapiens	blood	2017-10-25
MZ520916	Navero-Castillejos,J., Benitez,R., Torner,N., Munoz,J., Camprubi-Ferrer,D., Peiro-Mestres,A., Sulleiro,E., Silgado,A., Gonzalo,V., Falgueras,T., Alejo-Cancho,I., Roldan,M., Plasencia,V., Albarracin,R., Perez,J., Navarro,A., Calderon,A., Rubio,R., Navarro,M., Mico,M., Llaberia,J., Barrachina,J., Vilamala,A., Marti,C., Pulido,M.A., Sanchez-Seco,M.P., Vazquez,A., Martinez,A., Jane,M., Martinez,M.J.,…	Clinical and Provincial Hospital of Barcelona, Department of Microbiology	Spain	2021-07-14T00:00:00Z	HCBD2353	Dengue virus	ssRNA(+)	497	Thailand	Thailand	Homo sapiens	blood	2018-06-13
MZ520917	Navero-Castillejos,J., Benitez,R., Torner,N., Munoz,J., Camprubi-Ferrer,D., Peiro-Mestres,A., Sulleiro,E., Silgado,A., Gonzalo,V., Falgueras,T., Alejo-Cancho,I., Roldan,M., Plasencia,V., Albarracin,R., Perez,J., Navarro,A., Calderon,A., Rubio,R., Navarro,M., Mico,M., Llaberia,J., Barrachina,J., Vilamala,A., Marti,C., Pulido,M.A., Sanchez-Seco,M.P., Vazquez,A., Martinez,A., Jane,M., Martinez,M.J.,…	Clinical and Provincial Hospital of Barcelona, Department of Microbiology	Spain	2021-07-14T00:00:00Z	HCBD239	Dengue virus	ssRNA(+)	1397	Philippines	Philippines	Homo sapiens	blood	2014-11-14
MZ520918	Navero-Castillejos,J., Benitez,R., Torner,N., Munoz,J., Camprubi-Ferrer,D., Peiro-Mestres,A., Sulleiro,E., Silgado,A., Gonzalo,V., Falgueras,T., Alejo-Cancho,I., Roldan,M., Plasencia,V., Albarracin,R., Perez,J., Navarro,A., Calderon,A., Rubio,R., Navarro,M., Mico,M., Llaberia,J., Barrachina,J., Vilamala,A., Marti,C., Pulido,M.A., Sanchez-Seco,M.P., Vazquez,A., Martinez,A., Jane,M., Martinez,M.J.,…	Clinical and Provincial Hospital of Barcelona, Department of Microbiology	Spain	2021-07-14T00:00:00Z	HCBD240	Dengue virus	ssRNA(+)	1470	Philippines	Philippines	Homo sapiens	blood	2014-11-14
MZ520919	Navero-Castillejos,J., Benitez,R., Torner,N., Munoz,J., Camprubi-Ferrer,D., Peiro-Mestres,A., Sulleiro,E., Silgado,A., Gonzalo,V., Falgueras,T., Alejo-Cancho,I., Roldan,M., Plasencia,V., Albarracin,R., Perez,J., Navarro,A., Calderon,A., Rubio,R., Navarro,M., Mico,M., Llaberia,J., Barrachina,J., Vilamala,A., Marti,C., Pulido,M.A., Sanchez-Seco,M.P., Vazquez,A., Martinez,A., Jane,M., Martinez,M.J.,…	Clinical and Provincial Hospital of Barcelona, Department of Microbiology	Spain	2021-07-14T00:00:00Z	HCBD241	Dengue virus	ssRNA(+)	1396	Philippines	Philippines	Homo sapiens	blood	2015-09-07
MZ520921	Navero-Castillejos,J., Benitez,R., Torner,N., Munoz,J., Camprubi-Ferrer,D., Peiro-Mestres,A., Sulleiro,E., Silgado,A., Gonzalo,V., Falgueras,T., Alejo-Cancho,I., Roldan,M., Plasencia,V., Albarracin,R., Perez,J., Navarro,A., Calderon,A., Rubio,R., Navarro,M., Mico,M., Llaberia,J., Barrachina,J., Vilamala,A., Marti,C., Pulido,M.A., Sanchez-Seco,M.P., Vazquez,A., Martinez,A., Jane,M., Martinez,M.J.,…	Clinical and Provincial Hospital of Barcelona, Department of Microbiology	Spain	2021-07-14T00:00:00Z	HCBD243	Dengue virus	ssRNA(+)	1404	Indonesia	Indonesia	Homo sapiens	blood	2016-03-29
MZ520924	Navero-Castillejos,J., Benitez,R., Torner,N., Munoz,J., Camprubi-Ferrer,D., Peiro-Mestres,A., Sulleiro,E., Silgado,A., Gonzalo,V., Falgueras,T., Alejo-Cancho,I., Roldan,M., Plasencia,V., Albarracin,R., Perez,J., Navarro,A., Calderon,A., Rubio,R., Navarro,M., Mico,M., Llaberia,J., Barrachina,J., Vilamala,A., Marti,C., Pulido,M.A., Sanchez-Seco,M.P., Vazquez,A., Martinez,A., Jane,M., Martinez,M.J.,…	Clinical and Provincial Hospital of Barcelona, Department of Microbiology	Spain	2021-07-14T00:00:00Z	HCBD245	Dengue virus	ssRNA(+)	1390	India	India	Homo sapiens	blood	2016-05-20
MZ520926	Navero-Castillejos,J., Benitez,R., Torner,N., Munoz,J., Camprubi-Ferrer,D., Peiro-Mestres,A., Sulleiro,E., Silgado,A., Gonzalo,V., Falgueras,T., Alejo-Cancho,I., Roldan,M., Plasencia,V., Albarracin,R., Perez,J., Navarro,A., Calderon,A., Rubio,R., Navarro,M., Mico,M., Llaberia,J., Barrachina,J., Vilamala,A., Marti,C., Pulido,M.A., Sanchez-Seco,M.P., Vazquez,A., Martinez,A., Jane,M., Martinez,M.J.,…	Clinical and Provincial Hospital of Barcelona, Department of Microbiology	Spain	2021-07-14T00:00:00Z	HCBD247	Dengue virus	ssRNA(+)	1396	Thailand	Thailand	Homo sapiens	blood	2016-03-31
MZ520927	Navero-Castillejos,J., Benitez,R., Torner,N., Munoz,J., Camprubi-Ferrer,D., Peiro-Mestres,A., Sulleiro,E., Silgado,A., Gonzalo,V., Falgueras,T., Alejo-Cancho,I., Roldan,M., Plasencia,V., Albarracin,R., Perez,J., Navarro,A., Calderon,A., Rubio,R., Navarro,M., Mico,M., Llaberia,J., Barrachina,J., Vilamala,A., Marti,C., Pulido,M.A., Sanchez-Seco,M.P., Vazquez,A., Martinez,A., Jane,M., Martinez,M.J.,…	Clinical and Provincial Hospital of Barcelona, Department of Microbiology	Spain	2021-07-14T00:00:00Z	HCBD2663	Dengue virus	ssRNA(+)	1368	Thailand	Thailand	Homo sapiens	blood	2015-09-01
MZ520928	Navero-Castillejos,J., Benitez,R., Torner,N., Munoz,J., Camprubi-Ferrer,D., Peiro-Mestres,A., Sulleiro,E., Silgado,A., Gonzalo,V., Falgueras,T., Alejo-Cancho,I., Roldan,M., Plasencia,V., Albarracin,R., Perez,J., Navarro,A., Calderon,A., Rubio,R., Navarro,M., Mico,M., Llaberia,J., Barrachina,J., Vilamala,A., Marti,C., Pulido,M.A., Sanchez-Seco,M.P., Vazquez,A., Martinez,A., Jane,M., Martinez,M.J.,…	Clinical and Provincial Hospital of Barcelona, Department of Microbiology	Spain	2021-07-14T00:00:00Z	HCBD289	Dengue virus	ssRNA(+)	487	Indonesia	Indonesia	Homo sapiens	blood	2016-06-27
MZ520929	Navero-Castillejos,J., Benitez,R., Torner,N., Munoz,J., Camprubi-Ferrer,D., Peiro-Mestres,A., Sulleiro,E., Silgado,A., Gonzalo,V., Falgueras,T., Alejo-Cancho,I., Roldan,M., Plasencia,V., Albarracin,R., Perez,J., Navarro,A., Calderon,A., Rubio,R., Navarro,M., Mico,M., Llaberia,J., Barrachina,J., Vilamala,A., Marti,C., Pulido,M.A., Sanchez-Seco,M.P., Vazquez,A., Martinez,A., Jane,M., Martinez,M.J.,…	Clinical and Provincial Hospital of Barcelona, Department of Microbiology	Spain	2021-07-14T00:00:00Z	HCBD290	Dengue virus	ssRNA(+)	1393	Thailand	Thailand	Homo sapiens	blood	2016-07-30
MZ520930	Navero-Castillejos,J., Benitez,R., Torner,N., Munoz,J., Camprubi-Ferrer,D., Peiro-Mestres,A., Sulleiro,E., Silgado,A., Gonzalo,V., Falgueras,T., Alejo-Cancho,I., Roldan,M., Plasencia,V., Albarracin,R., Perez,J., Navarro,A., Calderon,A., Rubio,R., Navarro,M., Mico,M., Llaberia,J., Barrachina,J., Vilamala,A., Marti,C., Pulido,M.A., Sanchez-Seco,M.P., Vazquez,A., Martinez,A., Jane,M., Martinez,M.J.,…	Clinical and Provincial Hospital of Barcelona, Department of Microbiology	Spain	2021-07-14T00:00:00Z	HCBD291	Dengue virus	ssRNA(+)	1395	Thailand	Thailand	Homo sapiens	blood	2016-08-02
MZ520931	Navero-Castillejos,J., Benitez,R., Torner,N., Munoz,J., Camprubi-Ferrer,D., Peiro-Mestres,A., Sulleiro,E., Silgado,A., Gonzalo,V., Falgueras,T., Alejo-Cancho,I., Roldan,M., Plasencia,V., Albarracin,R., Perez,J., Navarro,A., Calderon,A., Rubio,R., Navarro,M., Mico,M., Llaberia,J., Barrachina,J., Vilamala,A., Marti,C., Pulido,M.A., Sanchez-Seco,M.P., Vazquez,A., Martinez,A., Jane,M., Martinez,M.J.,…	Clinical and Provincial Hospital of Barcelona, Department of Microbiology	Spain	2021-07-14T00:00:00Z	HCBD294	Dengue virus	ssRNA(+)	1485	Thailand	Thailand	Homo sapiens	blood	2016-09-05
MZ497321	Saddique,A., suleman,R., Alam,M., Noreen,Z., Ibrahim,M.	COMSATS University Islamabad, Biosciences	Pakistan	2021-07-12T00:00:00Z	324CC	Dengue virus	ssRNA(+)	442	Pakistan	Pakistan	Homo sapiens	blood	2019-10-08
MZ497323	Saddique,A., suleman,R., Alam,M., Noreen,Z., Ibrahim,M.	COMSATS University Islamabad, Biosciences	Pakistan	2021-07-12T00:00:00Z	336MM	Dengue virus	ssRNA(+)	426	Pakistan	Pakistan	Homo sapiens	blood	2019-10-08
MZ497324	Saddique,A., suleman,R., Alam,M., Noreen,Z., Ibrahim,M.	COMSATS University Islamabad, Biosciences	Pakistan	2021-07-12T00:00:00Z	334CC	Dengue virus	ssRNA(+)	422	Pakistan	Pakistan	Homo sapiens	blood	2019-10-08
MW510242	Yenamandra,S.P., Koo,C., Chiang,S., Lim,H.S.J., Yeo,Z.Y., Ng,L.C., Hapuarachchi,H.C.	National Environment Agency, Environmental Health Institute	Singapore	2021-07-09T00:00:00Z	SG(EHI)D2/11033Y10	Dengue virus	ssRNA(+)	1485	Singapore	Singapore	Homo sapiens	blood	2010
MW510243	Yenamandra,S.P., Koo,C., Chiang,S., Lim,H.S.J., Yeo,Z.Y., Ng,L.C., Hapuarachchi,H.C.	National Environment Agency, Environmental Health Institute	Singapore	2021-07-09T00:00:00Z	SG(EHI)D2/23732Y10	Dengue virus	ssRNA(+)	1485	Singapore	Singapore	Homo sapiens	blood	2010
MW510244	Yenamandra,S.P., Koo,C., Chiang,S., Lim,H.S.J., Yeo,Z.Y., Ng,L.C., Hapuarachchi,H.C.	National Environment Agency, Environmental Health Institute	Singapore	2021-07-09T00:00:00Z	SG(EHI)D2/22385Y11	Dengue virus	ssRNA(+)	1485	Singapore	Singapore	Homo sapiens	blood	2011
MW510245	Yenamandra,S.P., Koo,C., Chiang,S., Lim,H.S.J., Yeo,Z.Y., Ng,L.C., Hapuarachchi,H.C.	National Environment Agency, Environmental Health Institute	Singapore	2021-07-09T00:00:00Z	SG(EHI)D2/26581Y11	Dengue virus	ssRNA(+)	1485	Singapore	Singapore	Homo sapiens	blood	2011
MW510246	Yenamandra,S.P., Koo,C., Chiang,S., Lim,H.S.J., Yeo,Z.Y., Ng,L.C., Hapuarachchi,H.C.	National Environment Agency, Environmental Health Institute	Singapore	2021-07-09T00:00:00Z	SG(EHI)D2/27102Y11	Dengue virus	ssRNA(+)	1485	Singapore	Singapore	Homo sapiens	blood	2011
MW510247	Yenamandra,S.P., Koo,C., Chiang,S., Lim,H.S.J., Yeo,Z.Y., Ng,L.C., Hapuarachchi,H.C.	National Environment Agency, Environmental Health Institute	Singapore	2021-07-09T00:00:00Z	SG(EHI)D2/29145Y11	Dengue virus	ssRNA(+)	1485	Singapore	Singapore	Homo sapiens	blood	2011
MW510248	Yenamandra,S.P., Koo,C., Chiang,S., Lim,H.S.J., Yeo,Z.Y., Ng,L.C., Hapuarachchi,H.C.	National Environment Agency, Environmental Health Institute	Singapore	2021-07-09T00:00:00Z	SG(EHI)D2/29164Y11	Dengue virus	ssRNA(+)	1485	Singapore	Singapore	Homo sapiens	blood	2011
MW510249	Yenamandra,S.P., Koo,C., Chiang,S., Lim,H.S.J., Yeo,Z.Y., Ng,L.C., Hapuarachchi,H.C.	National Environment Agency, Environmental Health Institute	Singapore	2021-07-09T00:00:00Z	SG(EHI)D2/29137Y11	Dengue virus	ssRNA(+)	1485	Singapore	Singapore	Homo sapiens	blood	2011
MW510250	Yenamandra,S.P., Koo,C., Chiang,S., Lim,H.S.J., Yeo,Z.Y., Ng,L.C., Hapuarachchi,H.C.	National Environment Agency, Environmental Health Institute	Singapore	2021-07-09T00:00:00Z	SG(EHI)D2/29648Y11	Dengue virus	ssRNA(+)	1485	Singapore	Singapore	Homo sapiens	blood	2011
MW510251	Yenamandra,S.P., Koo,C., Chiang,S., Lim,H.S.J., Yeo,Z.Y., Ng,L.C., Hapuarachchi,H.C.	National Environment Agency, Environmental Health Institute	Singapore	2021-07-09T00:00:00Z	SG(EHI)D2/30991Y11	Dengue virus	ssRNA(+)	1485	Singapore	Singapore	Homo sapiens	blood	2011
MW510252	Yenamandra,S.P., Koo,C., Chiang,S., Lim,H.S.J., Yeo,Z.Y., Ng,L.C., Hapuarachchi,H.C.	National Environment Agency, Environmental Health Institute	Singapore	2021-07-09T00:00:00Z	SG(EHI)D2/31202Y11	Dengue virus	ssRNA(+)	1485	Singapore	Singapore	Homo sapiens	blood	2011
MW510253	Yenamandra,S.P., Koo,C., Chiang,S., Lim,H.S.J., Yeo,Z.Y., Ng,L.C., Hapuarachchi,H.C.	National Environment Agency, Environmental Health Institute	Singapore	2021-07-09T00:00:00Z	SG(EHI)D2/31543Y11	Dengue virus	ssRNA(+)	1485	Singapore	Singapore	Homo sapiens	blood	2011
MW510254	Yenamandra,S.P., Koo,C., Chiang,S., Lim,H.S.J., Yeo,Z.Y., Ng,L.C., Hapuarachchi,H.C.	National Environment Agency, Environmental Health Institute	Singapore	2021-07-09T00:00:00Z	SG(EHI)D2/02458Y12	Dengue virus	ssRNA(+)	1485	Singapore	Singapore	Homo sapiens	blood	2012
MW510255	Yenamandra,S.P., Koo,C., Chiang,S., Lim,H.S.J., Yeo,Z.Y., Ng,L.C., Hapuarachchi,H.C.	National Environment Agency, Environmental Health Institute	Singapore	2021-07-09T00:00:00Z	SG(EHI)D2/21495Y12	Dengue virus	ssRNA(+)	1485	Singapore	Singapore	Homo sapiens	blood	2012
MW510256	Yenamandra,S.P., Koo,C., Chiang,S., Lim,H.S.J., Yeo,Z.Y., Ng,L.C., Hapuarachchi,H.C.	National Environment Agency, Environmental Health Institute	Singapore	2021-07-09T00:00:00Z	SG(EHI)D2/22379Y12	Dengue virus	ssRNA(+)	1485	Singapore	Singapore	Homo sapiens	blood	2012
MW510257	Yenamandra,S.P., Koo,C., Chiang,S., Lim,H.S.J., Yeo,Z.Y., Ng,L.C., Hapuarachchi,H.C.	National Environment Agency, Environmental Health Institute	Singapore	2021-07-09T00:00:00Z	SG(EHI)D2/22959Y12	Dengue virus	ssRNA(+)	1485	Singapore	Singapore	Homo sapiens	blood	2012
MW510258	Yenamandra,S.P., Koo,C., Chiang,S., Lim,H.S.J., Yeo,Z.Y., Ng,L.C., Hapuarachchi,H.C.	National Environment Agency, Environmental Health Institute	Singapore	2021-07-09T00:00:00Z	SG(EHI)D2/26961Y12	Dengue virus	ssRNA(+)	1485	Singapore	Singapore	Homo sapiens	blood	2012
MW510259	Yenamandra,S.P., Koo,C., Chiang,S., Lim,H.S.J., Yeo,Z.Y., Ng,L.C., Hapuarachchi,H.C.	National Environment Agency, Environmental Health Institute	Singapore	2021-07-09T00:00:00Z	SG(EHI)D2/31560Y12	Dengue virus	ssRNA(+)	1485	Singapore	Singapore	Homo sapiens	blood	2012
MW510260	Yenamandra,S.P., Koo,C., Chiang,S., Lim,H.S.J., Yeo,Z.Y., Ng,L.C., Hapuarachchi,H.C.	National Environment Agency, Environmental Health Institute	Singapore	2021-07-09T00:00:00Z	SG(EHI)D2/33454Y12	Dengue virus	ssRNA(+)	1485	Singapore	Singapore	Homo sapiens	blood	2012
MW510261	Yenamandra,S.P., Koo,C., Chiang,S., Lim,H.S.J., Yeo,Z.Y., Ng,L.C., Hapuarachchi,H.C.	National Environment Agency, Environmental Health Institute	Singapore	2021-07-09T00:00:00Z	SG(EHI)D2/34469Y12	Dengue virus	ssRNA(+)	1485	Singapore	Singapore	Homo sapiens	blood	2012
MW510262	Yenamandra,S.P., Koo,C., Chiang,S., Lim,H.S.J., Yeo,Z.Y., Ng,L.C., Hapuarachchi,H.C.	National Environment Agency, Environmental Health Institute	Singapore	2021-07-09T00:00:00Z	SG(EHI)D2/07629Y13	Dengue virus	ssRNA(+)	1485	Singapore	Singapore	Homo sapiens	blood	2013
MW510263	Yenamandra,S.P., Koo,C., Chiang,S., Lim,H.S.J., Yeo,Z.Y., Ng,L.C., Hapuarachchi,H.C.	National Environment Agency, Environmental Health Institute	Singapore	2021-07-09T00:00:00Z	SG(EHI)D2/17877Y13	Dengue virus	ssRNA(+)	1485	Singapore	Singapore	Homo sapiens	blood	2013
MW510264	Yenamandra,S.P., Koo,C., Chiang,S., Lim,H.S.J., Yeo,Z.Y., Ng,L.C., Hapuarachchi,H.C.	National Environment Agency, Environmental Health Institute	Singapore	2021-07-09T00:00:00Z	SG(EHI)D2/17244Y13	Dengue virus	ssRNA(+)	1485	Singapore	Singapore	Homo sapiens	blood	2013
MW510265	Yenamandra,S.P., Koo,C., Chiang,S., Lim,H.S.J., Yeo,Z.Y., Ng,L.C., Hapuarachchi,H.C.	National Environment Agency, Environmental Health Institute	Singapore	2021-07-09T00:00:00Z	SG(EHI)D2/18244Y13	Dengue virus	ssRNA(+)	1485	Singapore	Singapore	Homo sapiens	blood	2013
MW510266	Yenamandra,S.P., Koo,C., Chiang,S., Lim,H.S.J., Yeo,Z.Y., Ng,L.C., Hapuarachchi,H.C.	National Environment Agency, Environmental Health Institute	Singapore	2021-07-09T00:00:00Z	SG(EHI)D2/18491Y13	Dengue virus	ssRNA(+)	1485	Singapore	Singapore	Homo sapiens	blood	2013
MW510267	Yenamandra,S.P., Koo,C., Chiang,S., Lim,H.S.J., Yeo,Z.Y., Ng,L.C., Hapuarachchi,H.C.	National Environment Agency, Environmental Health Institute	Singapore	2021-07-09T00:00:00Z	SG(EHI)D2/22181Y13	Dengue virus	ssRNA(+)	1485	Singapore	Singapore	Homo sapiens	blood	2013
MW510268	Yenamandra,S.P., Koo,C., Chiang,S., Lim,H.S.J., Yeo,Z.Y., Ng,L.C., Hapuarachchi,H.C.	National Environment Agency, Environmental Health Institute	Singapore	2021-07-09T00:00:00Z	SG(EHI)D2/22953Y13	Dengue virus	ssRNA(+)	1485	Singapore	Singapore	Homo sapiens	blood	2013
MW510269	Yenamandra,S.P., Koo,C., Chiang,S., Lim,H.S.J., Yeo,Z.Y., Ng,L.C., Hapuarachchi,H.C.	National Environment Agency, Environmental Health Institute	Singapore	2021-07-09T00:00:00Z	SG(EHI)D2/23920Y13	Dengue virus	ssRNA(+)	1485	Singapore	Singapore	Homo sapiens	blood	2013
MW510270	Yenamandra,S.P., Koo,C., Chiang,S., Lim,H.S.J., Yeo,Z.Y., Ng,L.C., Hapuarachchi,H.C.	National Environment Agency, Environmental Health Institute	Singapore	2021-07-09T00:00:00Z	SG(EHI)D2/25976Y13	Dengue virus	ssRNA(+)	1485	Singapore	Singapore	Homo sapiens	blood	2013
MW510271	Yenamandra,S.P., Koo,C., Chiang,S., Lim,H.S.J., Yeo,Z.Y., Ng,L.C., Hapuarachchi,H.C.	National Environment Agency, Environmental Health Institute	Singapore	2021-07-09T00:00:00Z	SG(EHI)D2/33065Y13	Dengue virus	ssRNA(+)	1485	Singapore	Singapore	Homo sapiens	blood	2013
MW510272	Yenamandra,S.P., Koo,C., Chiang,S., Lim,H.S.J., Yeo,Z.Y., Ng,L.C., Hapuarachchi,H.C.	National Environment Agency, Environmental Health Institute	Singapore	2021-07-09T00:00:00Z	SG(EHI)D2/34173Y13	Dengue virus	ssRNA(+)	1485	Singapore	Singapore	Homo sapiens	blood	2013
MW510273	Yenamandra,S.P., Koo,C., Chiang,S., Lim,H.S.J., Yeo,Z.Y., Ng,L.C., Hapuarachchi,H.C.	National Environment Agency, Environmental Health Institute	Singapore	2021-07-09T00:00:00Z	SG(EHI)D2/35875Y13	Dengue virus	ssRNA(+)	1485	Singapore	Singapore	Homo sapiens	blood	2013
MW510274	Yenamandra,S.P., Koo,C., Chiang,S., Lim,H.S.J., Yeo,Z.Y., Ng,L.C., Hapuarachchi,H.C.	National Environment Agency, Environmental Health Institute	Singapore	2021-07-09T00:00:00Z	SG(EHI)D2/36805Y13	Dengue virus	ssRNA(+)	1485	Singapore	Singapore	Homo sapiens	blood	2013
MW510275	Yenamandra,S.P., Koo,C., Chiang,S., Lim,H.S.J., Yeo,Z.Y., Ng,L.C., Hapuarachchi,H.C.	National Environment Agency, Environmental Health Institute	Singapore	2021-07-09T00:00:00Z	SG(EHI)D2/41026Y13	Dengue virus	ssRNA(+)	1485	Singapore	Singapore	Homo sapiens	blood	2013
MW510276	Yenamandra,S.P., Koo,C., Chiang,S., Lim,H.S.J., Yeo,Z.Y., Ng,L.C., Hapuarachchi,H.C.	National Environment Agency, Environmental Health Institute	Singapore	2021-07-09T00:00:00Z	SG(EHI)D2/38909Y14	Dengue virus	ssRNA(+)	1485	Singapore	Singapore	Homo sapiens	blood	2014
MW510277	Yenamandra,S.P., Koo,C., Chiang,S., Lim,H.S.J., Yeo,Z.Y., Ng,L.C., Hapuarachchi,H.C.	National Environment Agency, Environmental Health Institute	Singapore	2021-07-09T00:00:00Z	SG(EHI)D2/21957Y15	Dengue virus	ssRNA(+)	1485	Singapore	Singapore	Homo sapiens	blood	2015
MW510278	Yenamandra,S.P., Koo,C., Chiang,S., Lim,H.S.J., Yeo,Z.Y., Ng,L.C., Hapuarachchi,H.C.	National Environment Agency, Environmental Health Institute	Singapore	2021-07-09T00:00:00Z	SG(EHI)D2/46226Y15	Dengue virus	ssRNA(+)	1485	Singapore	Singapore	Homo sapiens	blood	2015
MW510279	Yenamandra,S.P., Koo,C., Chiang,S., Lim,H.S.J., Yeo,Z.Y., Ng,L.C., Hapuarachchi,H.C.	National Environment Agency, Environmental Health Institute	Singapore	2021-07-09T00:00:00Z	SG(EHI)D2/28671Y16	Dengue virus	ssRNA(+)	1485	Singapore	Singapore	Homo sapiens	blood	2016
MW510280	Yenamandra,S.P., Koo,C., Chiang,S., Lim,H.S.J., Yeo,Z.Y., Ng,L.C., Hapuarachchi,H.C.	National Environment Agency, Environmental Health Institute	Singapore	2021-07-09T00:00:00Z	SG(EHI)D2/29285Y16	Dengue virus	ssRNA(+)	1485	Singapore	Singapore	Homo sapiens	blood	2016
MW510281	Yenamandra,S.P., Koo,C., Chiang,S., Lim,H.S.J., Yeo,Z.Y., Ng,L.C., Hapuarachchi,H.C.	National Environment Agency, Environmental Health Institute	Singapore	2021-07-09T00:00:00Z	SG(EHI)D2/43089Y16	Dengue virus	ssRNA(+)	1485	Singapore	Singapore	Homo sapiens	blood	2016
MW510282	Yenamandra,S.P., Koo,C., Chiang,S., Lim,H.S.J., Yeo,Z.Y., Ng,L.C., Hapuarachchi,H.C.	National Environment Agency, Environmental Health Institute	Singapore	2021-07-09T00:00:00Z	SG(EHI)D2/03037Y18	Dengue virus	ssRNA(+)	1485	Singapore	Singapore	Homo sapiens	blood	2018
MW510283	Yenamandra,S.P., Koo,C., Chiang,S., Lim,H.S.J., Yeo,Z.Y., Ng,L.C., Hapuarachchi,H.C.	National Environment Agency, Environmental Health Institute	Singapore	2021-07-09T00:00:00Z	SG(EHI)D2/21753Y18	Dengue virus	ssRNA(+)	1485	Singapore	Singapore	Homo sapiens	blood	2018
MW510284	Yenamandra,S.P., Koo,C., Chiang,S., Lim,H.S.J., Yeo,Z.Y., Ng,L.C., Hapuarachchi,H.C.	National Environment Agency, Environmental Health Institute	Singapore	2021-07-09T00:00:00Z	SG(EHI)D2/25856Y18	Dengue virus	ssRNA(+)	1485	Singapore	Singapore	Homo sapiens	blood	2018
MW510285	Yenamandra,S.P., Koo,C., Chiang,S., Lim,H.S.J., Yeo,Z.Y., Ng,L.C., Hapuarachchi,H.C.	National Environment Agency, Environmental Health Institute	Singapore	2021-07-09T00:00:00Z	SG(EHI)D2/41088Y18	Dengue virus	ssRNA(+)	1485	Singapore	Singapore	Homo sapiens	blood	2018
MW510286	Yenamandra,S.P., Koo,C., Chiang,S., Lim,H.S.J., Yeo,Z.Y., Ng,L.C., Hapuarachchi,H.C.	National Environment Agency, Environmental Health Institute	Singapore	2021-07-09T00:00:00Z	SG(EHI)D2/41889Y18	Dengue virus	ssRNA(+)	1485	Singapore	Singapore	Homo sapiens	blood	2018
MW510287	Yenamandra,S.P., Koo,C., Chiang,S., Lim,H.S.J., Yeo,Z.Y., Ng,L.C., Hapuarachchi,H.C.	National Environment Agency, Environmental Health Institute	Singapore	2021-07-09T00:00:00Z	SG(EHI)D2/43445Y18	Dengue virus	ssRNA(+)	1485	Singapore	Singapore	Homo sapiens	blood	2018
MW510288	Yenamandra,S.P., Koo,C., Chiang,S., Lim,H.S.J., Yeo,Z.Y., Ng,L.C., Hapuarachchi,H.C.	National Environment Agency, Environmental Health Institute	Singapore	2021-07-09T00:00:00Z	SG(EHI)D2/44521Y18	Dengue virus	ssRNA(+)	1485	Singapore	Singapore	Homo sapiens	blood	2018
MW510289	Yenamandra,S.P., Koo,C., Chiang,S., Lim,H.S.J., Yeo,Z.Y., Ng,L.C., Hapuarachchi,H.C.	National Environment Agency, Environmental Health Institute	Singapore	2021-07-09T00:00:00Z	SG(EHI)D2/44530Y18	Dengue virus	ssRNA(+)	1485	Singapore	Singapore	Homo sapiens	blood	2018
MW510290	Yenamandra,S.P., Koo,C., Chiang,S., Lim,H.S.J., Yeo,Z.Y., Ng,L.C., Hapuarachchi,H.C.	National Environment Agency, Environmental Health Institute	Singapore	2021-07-09T00:00:00Z	SG(EHI)D2/44656Y18	Dengue virus	ssRNA(+)	1485	Singapore	Singapore	Homo sapiens	blood	2018
MW510291	Yenamandra,S.P., Koo,C., Chiang,S., Lim,H.S.J., Yeo,Z.Y., Ng,L.C., Hapuarachchi,H.C.	National Environment Agency, Environmental Health Institute	Singapore	2021-07-09T00:00:00Z	SG(EHI)D2/46854Y18	Dengue virus	ssRNA(+)	1485	Singapore	Singapore	Homo sapiens	blood	2018
MW510292	Yenamandra,S.P., Koo,C., Chiang,S., Lim,H.S.J., Yeo,Z.Y., Ng,L.C., Hapuarachchi,H.C.	National Environment Agency, Environmental Health Institute	Singapore	2021-07-09T00:00:00Z	SG(EHI)D2/47264Y18	Dengue virus	ssRNA(+)	1485	Singapore	Singapore	Homo sapiens	blood	2018
MW510293	Yenamandra,S.P., Koo,C., Chiang,S., Lim,H.S.J., Yeo,Z.Y., Ng,L.C., Hapuarachchi,H.C.	National Environment Agency, Environmental Health Institute	Singapore	2021-07-09T00:00:00Z	SG(EHI)D2/48063Y18	Dengue virus	ssRNA(+)	1485	Singapore	Singapore	Homo sapiens	blood	2018
MW510294	Yenamandra,S.P., Koo,C., Chiang,S., Lim,H.S.J., Yeo,Z.Y., Ng,L.C., Hapuarachchi,H.C.	National Environment Agency, Environmental Health Institute	Singapore	2021-07-09T00:00:00Z	SG(EHI)D2/48356Y18	Dengue virus	ssRNA(+)	1485	Singapore	Singapore	Homo sapiens	blood	2018
MW510295	Yenamandra,S.P., Koo,C., Chiang,S., Lim,H.S.J., Yeo,Z.Y., Ng,L.C., Hapuarachchi,H.C.	National Environment Agency, Environmental Health Institute	Singapore	2021-07-09T00:00:00Z	SG(EHI)D2/49567Y18	Dengue virus	ssRNA(+)	1485	Singapore	Singapore	Homo sapiens	blood	2018
MW510296	Yenamandra,S.P., Koo,C., Chiang,S., Lim,H.S.J., Yeo,Z.Y., Ng,L.C., Hapuarachchi,H.C.	National Environment Agency, Environmental Health Institute	Singapore	2021-07-09T00:00:00Z	SG(EHI)D2/50717Y18	Dengue virus	ssRNA(+)	1485	Singapore	Singapore	Homo sapiens	blood	2018
MW510297	Yenamandra,S.P., Koo,C., Chiang,S., Lim,H.S.J., Yeo,Z.Y., Ng,L.C., Hapuarachchi,H.C.	National Environment Agency, Environmental Health Institute	Singapore	2021-07-09T00:00:00Z	SG(EHI)D2/50881Y18	Dengue virus	ssRNA(+)	1485	Singapore	Singapore	Homo sapiens	blood	2018
MW510298	Yenamandra,S.P., Koo,C., Chiang,S., Lim,H.S.J., Yeo,Z.Y., Ng,L.C., Hapuarachchi,H.C.	National Environment Agency, Environmental Health Institute	Singapore	2021-07-09T00:00:00Z	SG(EHI)D2/50921Y18	Dengue virus	ssRNA(+)	1485	Singapore	Singapore	Homo sapiens	blood	2018
MW510299	Yenamandra,S.P., Koo,C., Chiang,S., Lim,H.S.J., Yeo,Z.Y., Ng,L.C., Hapuarachchi,H.C.	National Environment Agency, Environmental Health Institute	Singapore	2021-07-09T00:00:00Z	SG(EHI)D2/51644Y18	Dengue virus	ssRNA(+)	1485	Singapore	Singapore	Homo sapiens	blood	2018
MW510300	Yenamandra,S.P., Koo,C., Chiang,S., Lim,H.S.J., Yeo,Z.Y., Ng,L.C., Hapuarachchi,H.C.	National Environment Agency, Environmental Health Institute	Singapore	2021-07-09T00:00:00Z	SG(EHI)D2/51491Y18	Dengue virus	ssRNA(+)	1485	Singapore	Singapore	Homo sapiens	blood	2018
MW510301	Yenamandra,S.P., Koo,C., Chiang,S., Lim,H.S.J., Yeo,Z.Y., Ng,L.C., Hapuarachchi,H.C.	National Environment Agency, Environmental Health Institute	Singapore	2021-07-09T00:00:00Z	SG(EHI)D2/51700Y18	Dengue virus	ssRNA(+)	1485	Singapore	Singapore	Homo sapiens	blood	2018
MW510302	Yenamandra,S.P., Koo,C., Chiang,S., Lim,H.S.J., Yeo,Z.Y., Ng,L.C., Hapuarachchi,H.C.	National Environment Agency, Environmental Health Institute	Singapore	2021-07-09T00:00:00Z	SG(EHI)D2/52270Y18	Dengue virus	ssRNA(+)	1485	Singapore	Singapore	Homo sapiens	blood	2018
MW510303	Yenamandra,S.P., Koo,C., Chiang,S., Lim,H.S.J., Yeo,Z.Y., Ng,L.C., Hapuarachchi,H.C.	National Environment Agency, Environmental Health Institute	Singapore	2021-07-09T00:00:00Z	SG(EHI)D2/52912Y18	Dengue virus	ssRNA(+)	1485	Singapore	Singapore	Homo sapiens	blood	2018
MW510304	Yenamandra,S.P., Koo,C., Chiang,S., Lim,H.S.J., Yeo,Z.Y., Ng,L.C., Hapuarachchi,H.C.	National Environment Agency, Environmental Health Institute	Singapore	2021-07-09T00:00:00Z	SG(EHI)D2/52888Y18	Dengue virus	ssRNA(+)	1485	Singapore	Singapore	Homo sapiens	blood	2018
MW510305	Yenamandra,S.P., Koo,C., Chiang,S., Lim,H.S.J., Yeo,Z.Y., Ng,L.C., Hapuarachchi,H.C.	National Environment Agency, Environmental Health Institute	Singapore	2021-07-09T00:00:00Z	SG(EHI)D2/52368Y18	Dengue virus	ssRNA(+)	1485	Singapore	Singapore	Homo sapiens	blood	2018
MW510306	Yenamandra,S.P., Koo,C., Chiang,S., Lim,H.S.J., Yeo,Z.Y., Ng,L.C., Hapuarachchi,H.C.	National Environment Agency, Environmental Health Institute	Singapore	2021-07-09T00:00:00Z	SG(EHI)D2/01643Y19	Dengue virus	ssRNA(+)	1485	Singapore	Singapore	Homo sapiens	blood	2019
MW510307	Yenamandra,S.P., Koo,C., Chiang,S., Lim,H.S.J., Yeo,Z.Y., Ng,L.C., Hapuarachchi,H.C.	National Environment Agency, Environmental Health Institute	Singapore	2021-07-09T00:00:00Z	SG(EHI)D2/01411Y19	Dengue virus	ssRNA(+)	1485	Singapore	Singapore	Homo sapiens	blood	2019
MW510308	Yenamandra,S.P., Koo,C., Chiang,S., Lim,H.S.J., Yeo,Z.Y., Ng,L.C., Hapuarachchi,H.C.	National Environment Agency, Environmental Health Institute	Singapore	2021-07-09T00:00:00Z	SG(EHI)D2/01575Y19	Dengue virus	ssRNA(+)	1485	Singapore	Singapore	Homo sapiens	blood	2019
MW510309	Yenamandra,S.P., Koo,C., Chiang,S., Lim,H.S.J., Yeo,Z.Y., Ng,L.C., Hapuarachchi,H.C.	National Environment Agency, Environmental Health Institute	Singapore	2021-07-09T00:00:00Z	SG(EHI)D2/01611Y19	Dengue virus	ssRNA(+)	1485	Singapore	Singapore	Homo sapiens	blood	2019
MW510310	Yenamandra,S.P., Koo,C., Chiang,S., Lim,H.S.J., Yeo,Z.Y., Ng,L.C., Hapuarachchi,H.C.	National Environment Agency, Environmental Health Institute	Singapore	2021-07-09T00:00:00Z	SG(EHI)D2/01783Y19	Dengue virus	ssRNA(+)	1485	Singapore	Singapore	Homo sapiens	blood	2019
MW510311	Yenamandra,S.P., Koo,C., Chiang,S., Lim,H.S.J., Yeo,Z.Y., Ng,L.C., Hapuarachchi,H.C.	National Environment Agency, Environmental Health Institute	Singapore	2021-07-09T00:00:00Z	SG(EHI)D2/01535Y19	Dengue virus	ssRNA(+)	1485	Singapore	Singapore	Homo sapiens	blood	2019
MW510312	Yenamandra,S.P., Koo,C., Chiang,S., Lim,H.S.J., Yeo,Z.Y., Ng,L.C., Hapuarachchi,H.C.	National Environment Agency, Environmental Health Institute	Singapore	2021-07-09T00:00:00Z	SG(EHI)D2/01565Y19	Dengue virus	ssRNA(+)	1485	Singapore	Singapore	Homo sapiens	blood	2019
MW510313	Yenamandra,S.P., Koo,C., Chiang,S., Lim,H.S.J., Yeo,Z.Y., Ng,L.C., Hapuarachchi,H.C.	National Environment Agency, Environmental Health Institute	Singapore	2021-07-09T00:00:00Z	SG(EHI)D2/02760Y19	Dengue virus	ssRNA(+)	1485	Singapore	Singapore	Homo sapiens	blood	2019
MW510314	Yenamandra,S.P., Koo,C., Chiang,S., Lim,H.S.J., Yeo,Z.Y., Ng,L.C., Hapuarachchi,H.C.	National Environment Agency, Environmental Health Institute	Singapore	2021-07-09T00:00:00Z	SG(EHI)D2/02765Y19	Dengue virus	ssRNA(+)	1485	Singapore	Singapore	Homo sapiens	blood	2019
MW510315	Yenamandra,S.P., Koo,C., Chiang,S., Lim,H.S.J., Yeo,Z.Y., Ng,L.C., Hapuarachchi,H.C.	National Environment Agency, Environmental Health Institute	Singapore	2021-07-09T00:00:00Z	SG(EHI)D2/02569Y19	Dengue virus	ssRNA(+)	1485	Singapore	Singapore	Homo sapiens	blood	2019
MW510316	Yenamandra,S.P., Koo,C., Chiang,S., Lim,H.S.J., Yeo,Z.Y., Ng,L.C., Hapuarachchi,H.C.	National Environment Agency, Environmental Health Institute	Singapore	2021-07-09T00:00:00Z	SG(EHI)D2/02223Y19	Dengue virus	ssRNA(+)	1485	Singapore	Singapore	Homo sapiens	blood	2019
MW510317	Yenamandra,S.P., Koo,C., Chiang,S., Lim,H.S.J., Yeo,Z.Y., Ng,L.C., Hapuarachchi,H.C.	National Environment Agency, Environmental Health Institute	Singapore	2021-07-09T00:00:00Z	SG(EHI)D2/02520Y19	Dengue virus	ssRNA(+)	1485	Singapore	Singapore	Homo sapiens	blood	2019
MW510318	Yenamandra,S.P., Koo,C., Chiang,S., Lim,H.S.J., Yeo,Z.Y., Ng,L.C., Hapuarachchi,H.C.	National Environment Agency, Environmental Health Institute	Singapore	2021-07-09T00:00:00Z	SG(EHI)D2/02970Y19	Dengue virus	ssRNA(+)	1485	Singapore	Singapore	Homo sapiens	blood	2019
MW510319	Yenamandra,S.P., Koo,C., Chiang,S., Lim,H.S.J., Yeo,Z.Y., Ng,L.C., Hapuarachchi,H.C.	National Environment Agency, Environmental Health Institute	Singapore	2021-07-09T00:00:00Z	SG(EHI)D2/02783Y19	Dengue virus	ssRNA(+)	1485	Singapore	Singapore	Homo sapiens	blood	2019
MW510320	Yenamandra,S.P., Koo,C., Chiang,S., Lim,H.S.J., Yeo,Z.Y., Ng,L.C., Hapuarachchi,H.C.	National Environment Agency, Environmental Health Institute	Singapore	2021-07-09T00:00:00Z	SG(EHI)D2/02839Y19	Dengue virus	ssRNA(+)	1485	Singapore	Singapore	Homo sapiens	blood	2019
MW510321	Yenamandra,S.P., Koo,C., Chiang,S., Lim,H.S.J., Yeo,Z.Y., Ng,L.C., Hapuarachchi,H.C.	National Environment Agency, Environmental Health Institute	Singapore	2021-07-09T00:00:00Z	SG(EHI)D2/02843Y19	Dengue virus	ssRNA(+)	1485	Singapore	Singapore	Homo sapiens	blood	2019
MW510322	Yenamandra,S.P., Koo,C., Chiang,S., Lim,H.S.J., Yeo,Z.Y., Ng,L.C., Hapuarachchi,H.C.	National Environment Agency, Environmental Health Institute	Singapore	2021-07-09T00:00:00Z	SG(EHI)D2/02428Y19	Dengue virus	ssRNA(+)	1485	Singapore	Singapore	Homo sapiens	blood	2019
MW510323	Yenamandra,S.P., Koo,C., Chiang,S., Lim,H.S.J., Yeo,Z.Y., Ng,L.C., Hapuarachchi,H.C.	National Environment Agency, Environmental Health Institute	Singapore	2021-07-09T00:00:00Z	SG(EHI)D2/02080Y19	Dengue virus	ssRNA(+)	1485	Singapore	Singapore	Homo sapiens	blood	2019
MW510324	Yenamandra,S.P., Koo,C., Chiang,S., Lim,H.S.J., Yeo,Z.Y., Ng,L.C., Hapuarachchi,H.C.	National Environment Agency, Environmental Health Institute	Singapore	2021-07-09T00:00:00Z	SG(EHI)D2/03190Y19	Dengue virus	ssRNA(+)	1485	Singapore	Singapore	Homo sapiens	blood	2019
MW510325	Yenamandra,S.P., Koo,C., Chiang,S., Lim,H.S.J., Yeo,Z.Y., Ng,L.C., Hapuarachchi,H.C.	National Environment Agency, Environmental Health Institute	Singapore	2021-07-09T00:00:00Z	SG(EHI)D2/03452Y19	Dengue virus	ssRNA(+)	1485	Singapore	Singapore	Homo sapiens	blood	2019
MW510326	Yenamandra,S.P., Koo,C., Chiang,S., Lim,H.S.J., Yeo,Z.Y., Ng,L.C., Hapuarachchi,H.C.	National Environment Agency, Environmental Health Institute	Singapore	2021-07-09T00:00:00Z	SG(EHI)D2/03530Y19	Dengue virus	ssRNA(+)	1485	Singapore	Singapore	Homo sapiens	blood	2019
MW510327	Yenamandra,S.P., Koo,C., Chiang,S., Lim,H.S.J., Yeo,Z.Y., Ng,L.C., Hapuarachchi,H.C.	National Environment Agency, Environmental Health Institute	Singapore	2021-07-09T00:00:00Z	SG(EHI)D2/03534Y19	Dengue virus	ssRNA(+)	1485	Singapore	Singapore	Homo sapiens	blood	2019
MW510328	Yenamandra,S.P., Koo,C., Chiang,S., Lim,H.S.J., Yeo,Z.Y., Ng,L.C., Hapuarachchi,H.C.	National Environment Agency, Environmental Health Institute	Singapore	2021-07-09T00:00:00Z	SG(EHI)D2/03684Y19	Dengue virus	ssRNA(+)	1485	Singapore	Singapore	Homo sapiens	blood	2019
MW510329	Yenamandra,S.P., Koo,C., Chiang,S., Lim,H.S.J., Yeo,Z.Y., Ng,L.C., Hapuarachchi,H.C.	National Environment Agency, Environmental Health Institute	Singapore	2021-07-09T00:00:00Z	SG(EHI)D2/03739Y19	Dengue virus	ssRNA(+)	1485	Singapore	Singapore	Homo sapiens	blood	2019
MW510330	Yenamandra,S.P., Koo,C., Chiang,S., Lim,H.S.J., Yeo,Z.Y., Ng,L.C., Hapuarachchi,H.C.	National Environment Agency, Environmental Health Institute	Singapore	2021-07-09T00:00:00Z	SG(EHI)D2/03758Y19	Dengue virus	ssRNA(+)	1485	Singapore	Singapore	Homo sapiens	blood	2019
MW510331	Yenamandra,S.P., Koo,C., Chiang,S., Lim,H.S.J., Yeo,Z.Y., Ng,L.C., Hapuarachchi,H.C.	National Environment Agency, Environmental Health Institute	Singapore	2021-07-09T00:00:00Z	SG(EHI)D2/03890Y19	Dengue virus	ssRNA(+)	1485	Singapore	Singapore	Homo sapiens	blood	2019
MW510332	Yenamandra,S.P., Koo,C., Chiang,S., Lim,H.S.J., Yeo,Z.Y., Ng,L.C., Hapuarachchi,H.C.	National Environment Agency, Environmental Health Institute	Singapore	2021-07-09T00:00:00Z	SG(EHI)D2/04846Y19	Dengue virus	ssRNA(+)	1485	Singapore	Singapore	Homo sapiens	blood	2019
MW510333	Yenamandra,S.P., Koo,C., Chiang,S., Lim,H.S.J., Yeo,Z.Y., Ng,L.C., Hapuarachchi,H.C.	National Environment Agency, Environmental Health Institute	Singapore	2021-07-09T00:00:00Z	SG(EHI)D2/04047Y19	Dengue virus	ssRNA(+)	1485	Singapore	Singapore	Homo sapiens	blood	2019
MW510334	Yenamandra,S.P., Koo,C., Chiang,S., Lim,H.S.J., Yeo,Z.Y., Ng,L.C., Hapuarachchi,H.C.	National Environment Agency, Environmental Health Institute	Singapore	2021-07-09T00:00:00Z	SG(EHI)D2/04309Y19	Dengue virus	ssRNA(+)	1485	Singapore	Singapore	Homo sapiens	blood	2019
MW510335	Yenamandra,S.P., Koo,C., Chiang,S., Lim,H.S.J., Yeo,Z.Y., Ng,L.C., Hapuarachchi,H.C.	National Environment Agency, Environmental Health Institute	Singapore	2021-07-09T00:00:00Z	SG(EHI)D2/05128Y19	Dengue virus	ssRNA(+)	1485	Singapore	Singapore	Homo sapiens	blood	2019
MW510336	Yenamandra,S.P., Koo,C., Chiang,S., Lim,H.S.J., Yeo,Z.Y., Ng,L.C., Hapuarachchi,H.C.	National Environment Agency, Environmental Health Institute	Singapore	2021-07-09T00:00:00Z	SG(EHI)D2/05310Y19	Dengue virus	ssRNA(+)	1485	Singapore	Singapore	Homo sapiens	blood	2019
MW510337	Yenamandra,S.P., Koo,C., Chiang,S., Lim,H.S.J., Yeo,Z.Y., Ng,L.C., Hapuarachchi,H.C.	National Environment Agency, Environmental Health Institute	Singapore	2021-07-09T00:00:00Z	SG(EHI)D2/05337Y19	Dengue virus	ssRNA(+)	1485	Singapore	Singapore	Homo sapiens	blood	2019
MW510338	Yenamandra,S.P., Koo,C., Chiang,S., Lim,H.S.J., Yeo,Z.Y., Ng,L.C., Hapuarachchi,H.C.	National Environment Agency, Environmental Health Institute	Singapore	2021-07-09T00:00:00Z	SG(EHI)D2/05339Y19	Dengue virus	ssRNA(+)	1485	Singapore	Singapore	Homo sapiens	blood	2019
MW510339	Yenamandra,S.P., Koo,C., Chiang,S., Lim,H.S.J., Yeo,Z.Y., Ng,L.C., Hapuarachchi,H.C.	National Environment Agency, Environmental Health Institute	Singapore	2021-07-09T00:00:00Z	SG(EHI)D2/05470Y19	Dengue virus	ssRNA(+)	1485	Singapore	Singapore	Homo sapiens	blood	2019
MW510340	Yenamandra,S.P., Koo,C., Chiang,S., Lim,H.S.J., Yeo,Z.Y., Ng,L.C., Hapuarachchi,H.C.	National Environment Agency, Environmental Health Institute	Singapore	2021-07-09T00:00:00Z	SG(EHI)D2/05668Y19	Dengue virus	ssRNA(+)	1485	Singapore	Singapore	Homo sapiens	blood	2019
MW510341	Yenamandra,S.P., Koo,C., Chiang,S., Lim,H.S.J., Yeo,Z.Y., Ng,L.C., Hapuarachchi,H.C.	National Environment Agency, Environmental Health Institute	Singapore	2021-07-09T00:00:00Z	SG(EHI)D2/05722Y19	Dengue virus	ssRNA(+)	1485	Singapore	Singapore	Homo sapiens	blood	2019
MW510342	Yenamandra,S.P., Koo,C., Chiang,S., Lim,H.S.J., Yeo,Z.Y., Ng,L.C., Hapuarachchi,H.C.	National Environment Agency, Environmental Health Institute	Singapore	2021-07-09T00:00:00Z	SG(EHI)D2/07508Y19	Dengue virus	ssRNA(+)	1485	Singapore	Singapore	Homo sapiens	blood	2019
MW510343	Yenamandra,S.P., Koo,C., Chiang,S., Lim,H.S.J., Yeo,Z.Y., Ng,L.C., Hapuarachchi,H.C.	National Environment Agency, Environmental Health Institute	Singapore	2021-07-09T00:00:00Z	SG(EHI)D2/07800Y19	Dengue virus	ssRNA(+)	1485	Singapore	Singapore	Homo sapiens	blood	2019
MW510344	Yenamandra,S.P., Koo,C., Chiang,S., Lim,H.S.J., Yeo,Z.Y., Ng,L.C., Hapuarachchi,H.C.	National Environment Agency, Environmental Health Institute	Singapore	2021-07-09T00:00:00Z	SG(EHI)D2/13062Y13	Dengue virus	ssRNA(+)	1485	Singapore	Singapore	Homo sapiens	blood	2013
MW510345	Yenamandra,S.P., Koo,C., Chiang,S., Lim,H.S.J., Yeo,Z.Y., Ng,L.C., Hapuarachchi,H.C.	National Environment Agency, Environmental Health Institute	Singapore	2021-07-09T00:00:00Z	SG(EHI)D2/15281Y13	Dengue virus	ssRNA(+)	1485	Singapore	Singapore	Homo sapiens	blood	2013
MW510346	Yenamandra,S.P., Koo,C., Chiang,S., Lim,H.S.J., Yeo,Z.Y., Ng,L.C., Hapuarachchi,H.C.	National Environment Agency, Environmental Health Institute	Singapore	2021-07-09T00:00:00Z	SG(EHI)D2/26765Y13	Dengue virus	ssRNA(+)	1485	Singapore	Singapore	Homo sapiens	blood	2013
MW510347	Yenamandra,S.P., Koo,C., Chiang,S., Lim,H.S.J., Yeo,Z.Y., Ng,L.C., Hapuarachchi,H.C.	National Environment Agency, Environmental Health Institute	Singapore	2021-07-09T00:00:00Z	SG(EHI)D2/40023Y13	Dengue virus	ssRNA(+)	1485	Singapore	Singapore	Homo sapiens	blood	2013
MW510348	Yenamandra,S.P., Koo,C., Chiang,S., Lim,H.S.J., Yeo,Z.Y., Ng,L.C., Hapuarachchi,H.C.	National Environment Agency, Environmental Health Institute	Singapore	2021-07-09T00:00:00Z	SG(EHI)D2/43420Y13	Dengue virus	ssRNA(+)	1485	Singapore	Singapore	Homo sapiens	blood	2013
MW510349	Yenamandra,S.P., Koo,C., Chiang,S., Lim,H.S.J., Yeo,Z.Y., Ng,L.C., Hapuarachchi,H.C.	National Environment Agency, Environmental Health Institute	Singapore	2021-07-09T00:00:00Z	SG(EHI)D2/44512Y13	Dengue virus	ssRNA(+)	1485	Singapore	Singapore	Homo sapiens	blood	2013
MW510350	Yenamandra,S.P., Koo,C., Chiang,S., Lim,H.S.J., Yeo,Z.Y., Ng,L.C., Hapuarachchi,H.C.	National Environment Agency, Environmental Health Institute	Singapore	2021-07-09T00:00:00Z	SG(EHI)D2/44675Y13	Dengue virus	ssRNA(+)	1485	Singapore	Singapore	Homo sapiens	blood	2013
MW510351	Yenamandra,S.P., Koo,C., Chiang,S., Lim,H.S.J., Yeo,Z.Y., Ng,L.C., Hapuarachchi,H.C.	National Environment Agency, Environmental Health Institute	Singapore	2021-07-09T00:00:00Z	SG(EHI)D2/47791Y13	Dengue virus	ssRNA(+)	1485	Singapore	Singapore	Homo sapiens	blood	2013
MW510352	Yenamandra,S.P., Koo,C., Chiang,S., Lim,H.S.J., Yeo,Z.Y., Ng,L.C., Hapuarachchi,H.C.	National Environment Agency, Environmental Health Institute	Singapore	2021-07-09T00:00:00Z	SG(EHI)D2/05400Y14	Dengue virus	ssRNA(+)	1485	Singapore	Singapore	Homo sapiens	blood	2014
MW510353	Yenamandra,S.P., Koo,C., Chiang,S., Lim,H.S.J., Yeo,Z.Y., Ng,L.C., Hapuarachchi,H.C.	National Environment Agency, Environmental Health Institute	Singapore	2021-07-09T00:00:00Z	SG(EHI)D2/12656Y14	Dengue virus	ssRNA(+)	1485	Singapore	Singapore	Homo sapiens	blood	2014
MW510354	Yenamandra,S.P., Koo,C., Chiang,S., Lim,H.S.J., Yeo,Z.Y., Ng,L.C., Hapuarachchi,H.C.	National Environment Agency, Environmental Health Institute	Singapore	2021-07-09T00:00:00Z	SG(EHI)D2/15836Y14	Dengue virus	ssRNA(+)	1485	Singapore	Singapore	Homo sapiens	blood	2014
MW510355	Yenamandra,S.P., Koo,C., Chiang,S., Lim,H.S.J., Yeo,Z.Y., Ng,L.C., Hapuarachchi,H.C.	National Environment Agency, Environmental Health Institute	Singapore	2021-07-09T00:00:00Z	SG(EHI)D2/16273Y14	Dengue virus	ssRNA(+)	1485	Singapore	Singapore	Homo sapiens	blood	2014
MW510356	Yenamandra,S.P., Koo,C., Chiang,S., Lim,H.S.J., Yeo,Z.Y., Ng,L.C., Hapuarachchi,H.C.	National Environment Agency, Environmental Health Institute	Singapore	2021-07-09T00:00:00Z	SG(EHI)D2/20043Y14	Dengue virus	ssRNA(+)	1485	Singapore	Singapore	Homo sapiens	blood	2014
MW510357	Yenamandra,S.P., Koo,C., Chiang,S., Lim,H.S.J., Yeo,Z.Y., Ng,L.C., Hapuarachchi,H.C.	National Environment Agency, Environmental Health Institute	Singapore	2021-07-09T00:00:00Z	SG(EHI)D2/20177Y14	Dengue virus	ssRNA(+)	1485	Singapore	Singapore	Homo sapiens	blood	2014
MW510358	Yenamandra,S.P., Koo,C., Chiang,S., Lim,H.S.J., Yeo,Z.Y., Ng,L.C., Hapuarachchi,H.C.	National Environment Agency, Environmental Health Institute	Singapore	2021-07-09T00:00:00Z	SG(EHI)D2/20595Y14	Dengue virus	ssRNA(+)	1485	Singapore	Singapore	Homo sapiens	blood	2014
MW510359	Yenamandra,S.P., Koo,C., Chiang,S., Lim,H.S.J., Yeo,Z.Y., Ng,L.C., Hapuarachchi,H.C.	National Environment Agency, Environmental Health Institute	Singapore	2021-07-09T00:00:00Z	SG(EHI)D2/21257Y14	Dengue virus	ssRNA(+)	1485	Singapore	Singapore	Homo sapiens	blood	2014
MW510360	Yenamandra,S.P., Koo,C., Chiang,S., Lim,H.S.J., Yeo,Z.Y., Ng,L.C., Hapuarachchi,H.C.	National Environment Agency, Environmental Health Institute	Singapore	2021-07-09T00:00:00Z	SG(EHI)D2/21760Y14	Dengue virus	ssRNA(+)	1485	Singapore	Singapore	Homo sapiens	blood	2014
MW510361	Yenamandra,S.P., Koo,C., Chiang,S., Lim,H.S.J., Yeo,Z.Y., Ng,L.C., Hapuarachchi,H.C.	National Environment Agency, Environmental Health Institute	Singapore	2021-07-09T00:00:00Z	SG(EHI)D2/21962Y14	Dengue virus	ssRNA(+)	1485	Singapore	Singapore	Homo sapiens	blood	2014
MW510362	Yenamandra,S.P., Koo,C., Chiang,S., Lim,H.S.J., Yeo,Z.Y., Ng,L.C., Hapuarachchi,H.C.	National Environment Agency, Environmental Health Institute	Singapore	2021-07-09T00:00:00Z	SG(EHI)D2/22213Y14	Dengue virus	ssRNA(+)	1485	Singapore	Singapore	Homo sapiens	blood	2014
MW510363	Yenamandra,S.P., Koo,C., Chiang,S., Lim,H.S.J., Yeo,Z.Y., Ng,L.C., Hapuarachchi,H.C.	National Environment Agency, Environmental Health Institute	Singapore	2021-07-09T00:00:00Z	SG(EHI)D2/22569Y14	Dengue virus	ssRNA(+)	1485	Singapore	Singapore	Homo sapiens	blood	2014
MW510364	Yenamandra,S.P., Koo,C., Chiang,S., Lim,H.S.J., Yeo,Z.Y., Ng,L.C., Hapuarachchi,H.C.	National Environment Agency, Environmental Health Institute	Singapore	2021-07-09T00:00:00Z	SG(EHI)D2/23575Y14	Dengue virus	ssRNA(+)	1485	Singapore	Singapore	Homo sapiens	blood	2014
MW510365	Yenamandra,S.P., Koo,C., Chiang,S., Lim,H.S.J., Yeo,Z.Y., Ng,L.C., Hapuarachchi,H.C.	National Environment Agency, Environmental Health Institute	Singapore	2021-07-09T00:00:00Z	SG(EHI)D2/26132Y14	Dengue virus	ssRNA(+)	1485	Singapore	Singapore	Homo sapiens	blood	2014
MW510366	Yenamandra,S.P., Koo,C., Chiang,S., Lim,H.S.J., Yeo,Z.Y., Ng,L.C., Hapuarachchi,H.C.	National Environment Agency, Environmental Health Institute	Singapore	2021-07-09T00:00:00Z	SG(EHI)D2/27189Y14	Dengue virus	ssRNA(+)	1485	Singapore	Singapore	Homo sapiens	blood	2014
MW510367	Yenamandra,S.P., Koo,C., Chiang,S., Lim,H.S.J., Yeo,Z.Y., Ng,L.C., Hapuarachchi,H.C.	National Environment Agency, Environmental Health Institute	Singapore	2021-07-09T00:00:00Z	SG(EHI)D2/27549Y14	Dengue virus	ssRNA(+)	1485	Singapore	Singapore	Homo sapiens	blood	2014
MW510368	Yenamandra,S.P., Koo,C., Chiang,S., Lim,H.S.J., Yeo,Z.Y., Ng,L.C., Hapuarachchi,H.C.	National Environment Agency, Environmental Health Institute	Singapore	2021-07-09T00:00:00Z	SG(EHI)D2/27782Y14	Dengue virus	ssRNA(+)	1485	Singapore	Singapore	Homo sapiens	blood	2014
MW510369	Yenamandra,S.P., Koo,C., Chiang,S., Lim,H.S.J., Yeo,Z.Y., Ng,L.C., Hapuarachchi,H.C.	National Environment Agency, Environmental Health Institute	Singapore	2021-07-09T00:00:00Z	SG(EHI)D2/27822Y14	Dengue virus	ssRNA(+)	1485	Singapore	Singapore	Homo sapiens	blood	2014
MW510370	Yenamandra,S.P., Koo,C., Chiang,S., Lim,H.S.J., Yeo,Z.Y., Ng,L.C., Hapuarachchi,H.C.	National Environment Agency, Environmental Health Institute	Singapore	2021-07-09T00:00:00Z	SG(EHI)D2/27467Y14	Dengue virus	ssRNA(+)	1485	Singapore	Singapore	Homo sapiens	blood	2014
MW510371	Yenamandra,S.P., Koo,C., Chiang,S., Lim,H.S.J., Yeo,Z.Y., Ng,L.C., Hapuarachchi,H.C.	National Environment Agency, Environmental Health Institute	Singapore	2021-07-09T00:00:00Z	SG(EHI)D2/28177Y14	Dengue virus	ssRNA(+)	1485	Singapore	Singapore	Homo sapiens	blood	2014
MW510372	Yenamandra,S.P., Koo,C., Chiang,S., Lim,H.S.J., Yeo,Z.Y., Ng,L.C., Hapuarachchi,H.C.	National Environment Agency, Environmental Health Institute	Singapore	2021-07-09T00:00:00Z	SG(EHI)D2/28204Y14	Dengue virus	ssRNA(+)	1485	Singapore	Singapore	Homo sapiens	blood	2014
MW510373	Yenamandra,S.P., Koo,C., Chiang,S., Lim,H.S.J., Yeo,Z.Y., Ng,L.C., Hapuarachchi,H.C.	National Environment Agency, Environmental Health Institute	Singapore	2021-07-09T00:00:00Z	SG(EHI)D2/28320Y14	Dengue virus	ssRNA(+)	1485	Singapore	Singapore	Homo sapiens	blood	2014
MW510374	Yenamandra,S.P., Koo,C., Chiang,S., Lim,H.S.J., Yeo,Z.Y., Ng,L.C., Hapuarachchi,H.C.	National Environment Agency, Environmental Health Institute	Singapore	2021-07-09T00:00:00Z	SG(EHI)D2/28455Y14	Dengue virus	ssRNA(+)	1485	Singapore	Singapore	Homo sapiens	blood	2014
MW510375	Yenamandra,S.P., Koo,C., Chiang,S., Lim,H.S.J., Yeo,Z.Y., Ng,L.C., Hapuarachchi,H.C.	National Environment Agency, Environmental Health Institute	Singapore	2021-07-09T00:00:00Z	SG(EHI)D2/28495Y14	Dengue virus	ssRNA(+)	1485	Singapore	Singapore	Homo sapiens	blood	2014
MW510376	Yenamandra,S.P., Koo,C., Chiang,S., Lim,H.S.J., Yeo,Z.Y., Ng,L.C., Hapuarachchi,H.C.	National Environment Agency, Environmental Health Institute	Singapore	2021-07-09T00:00:00Z	SG(EHI)D2/28498Y14	Dengue virus	ssRNA(+)	1485	Singapore	Singapore	Homo sapiens	blood	2014
MW510377	Yenamandra,S.P., Koo,C., Chiang,S., Lim,H.S.J., Yeo,Z.Y., Ng,L.C., Hapuarachchi,H.C.	National Environment Agency, Environmental Health Institute	Singapore	2021-07-09T00:00:00Z	SG(EHI)D2/28720Y14	Dengue virus	ssRNA(+)	1485	Singapore	Singapore	Homo sapiens	blood	2014
MW510378	Yenamandra,S.P., Koo,C., Chiang,S., Lim,H.S.J., Yeo,Z.Y., Ng,L.C., Hapuarachchi,H.C.	National Environment Agency, Environmental Health Institute	Singapore	2021-07-09T00:00:00Z	SG(EHI)D2/28754Y14	Dengue virus	ssRNA(+)	1485	Singapore	Singapore	Homo sapiens	blood	2014
MW510379	Yenamandra,S.P., Koo,C., Chiang,S., Lim,H.S.J., Yeo,Z.Y., Ng,L.C., Hapuarachchi,H.C.	National Environment Agency, Environmental Health Institute	Singapore	2021-07-09T00:00:00Z	SG(EHI)D2/28848Y14	Dengue virus	ssRNA(+)	1485	Singapore	Singapore	Homo sapiens	blood	2014
MW510380	Yenamandra,S.P., Koo,C., Chiang,S., Lim,H.S.J., Yeo,Z.Y., Ng,L.C., Hapuarachchi,H.C.	National Environment Agency, Environmental Health Institute	Singapore	2021-07-09T00:00:00Z	SG(EHI)D2/29366Y14	Dengue virus	ssRNA(+)	1485	Singapore	Singapore	Homo sapiens	blood	2014
MW510381	Yenamandra,S.P., Koo,C., Chiang,S., Lim,H.S.J., Yeo,Z.Y., Ng,L.C., Hapuarachchi,H.C.	National Environment Agency, Environmental Health Institute	Singapore	2021-07-09T00:00:00Z	SG(EHI)D2/29560Y14	Dengue virus	ssRNA(+)	1485	Singapore	Singapore	Homo sapiens	blood	2014
MW510382	Yenamandra,S.P., Koo,C., Chiang,S., Lim,H.S.J., Yeo,Z.Y., Ng,L.C., Hapuarachchi,H.C.	National Environment Agency, Environmental Health Institute	Singapore	2021-07-09T00:00:00Z	SG(EHI)D2/29664Y14	Dengue virus	ssRNA(+)	1485	Singapore	Singapore	Homo sapiens	blood	2014
MW510383	Yenamandra,S.P., Koo,C., Chiang,S., Lim,H.S.J., Yeo,Z.Y., Ng,L.C., Hapuarachchi,H.C.	National Environment Agency, Environmental Health Institute	Singapore	2021-07-09T00:00:00Z	SG(EHI)D2/29666Y14	Dengue virus	ssRNA(+)	1485	Singapore	Singapore	Homo sapiens	blood	2014
MW510384	Yenamandra,S.P., Koo,C., Chiang,S., Lim,H.S.J., Yeo,Z.Y., Ng,L.C., Hapuarachchi,H.C.	National Environment Agency, Environmental Health Institute	Singapore	2021-07-09T00:00:00Z	SG(EHI)D2/29959Y14	Dengue virus	ssRNA(+)	1485	Singapore	Singapore	Homo sapiens	blood	2014
MW510385	Yenamandra,S.P., Koo,C., Chiang,S., Lim,H.S.J., Yeo,Z.Y., Ng,L.C., Hapuarachchi,H.C.	National Environment Agency, Environmental Health Institute	Singapore	2021-07-09T00:00:00Z	SG(EHI)D2/30078Y14	Dengue virus	ssRNA(+)	1485	Singapore	Singapore	Homo sapiens	blood	2014
MW510386	Yenamandra,S.P., Koo,C., Chiang,S., Lim,H.S.J., Yeo,Z.Y., Ng,L.C., Hapuarachchi,H.C.	National Environment Agency, Environmental Health Institute	Singapore	2021-07-09T00:00:00Z	SG(EHI)D2/30130Y14	Dengue virus	ssRNA(+)	1485	Singapore	Singapore	Homo sapiens	blood	2014
MW510387	Yenamandra,S.P., Koo,C., Chiang,S., Lim,H.S.J., Yeo,Z.Y., Ng,L.C., Hapuarachchi,H.C.	National Environment Agency, Environmental Health Institute	Singapore	2021-07-09T00:00:00Z	SG(EHI)D2/30164Y14	Dengue virus	ssRNA(+)	1485	Singapore	Singapore	Homo sapiens	blood	2014
MW510388	Yenamandra,S.P., Koo,C., Chiang,S., Lim,H.S.J., Yeo,Z.Y., Ng,L.C., Hapuarachchi,H.C.	National Environment Agency, Environmental Health Institute	Singapore	2021-07-09T00:00:00Z	SG(EHI)D2/30271Y14	Dengue virus	ssRNA(+)	1485	Singapore	Singapore	Homo sapiens	blood	2014
MW510389	Yenamandra,S.P., Koo,C., Chiang,S., Lim,H.S.J., Yeo,Z.Y., Ng,L.C., Hapuarachchi,H.C.	National Environment Agency, Environmental Health Institute	Singapore	2021-07-09T00:00:00Z	SG(EHI)D2/31086Y14	Dengue virus	ssRNA(+)	1485	Singapore	Singapore	Homo sapiens	blood	2014
MW510390	Yenamandra,S.P., Koo,C., Chiang,S., Lim,H.S.J., Yeo,Z.Y., Ng,L.C., Hapuarachchi,H.C.	National Environment Agency, Environmental Health Institute	Singapore	2021-07-09T00:00:00Z	SG(EHI)D2/31172Y14	Dengue virus	ssRNA(+)	1485	Singapore	Singapore	Homo sapiens	blood	2014
MW510391	Yenamandra,S.P., Koo,C., Chiang,S., Lim,H.S.J., Yeo,Z.Y., Ng,L.C., Hapuarachchi,H.C.	National Environment Agency, Environmental Health Institute	Singapore	2021-07-09T00:00:00Z	SG(EHI)D2/31608Y14	Dengue virus	ssRNA(+)	1485	Singapore	Singapore	Homo sapiens	blood	2014
MW510392	Yenamandra,S.P., Koo,C., Chiang,S., Lim,H.S.J., Yeo,Z.Y., Ng,L.C., Hapuarachchi,H.C.	National Environment Agency, Environmental Health Institute	Singapore	2021-07-09T00:00:00Z	SG(EHI)D2/31612Y14	Dengue virus	ssRNA(+)	1485	Singapore	Singapore	Homo sapiens	blood	2014
MW510393	Yenamandra,S.P., Koo,C., Chiang,S., Lim,H.S.J., Yeo,Z.Y., Ng,L.C., Hapuarachchi,H.C.	National Environment Agency, Environmental Health Institute	Singapore	2021-07-09T00:00:00Z	SG(EHI)D2/31768Y14	Dengue virus	ssRNA(+)	1485	Singapore	Singapore	Homo sapiens	blood	2014
MW510394	Yenamandra,S.P., Koo,C., Chiang,S., Lim,H.S.J., Yeo,Z.Y., Ng,L.C., Hapuarachchi,H.C.	National Environment Agency, Environmental Health Institute	Singapore	2021-07-09T00:00:00Z	SG(EHI)D2/31824Y14	Dengue virus	ssRNA(+)	1485	Singapore	Singapore	Homo sapiens	blood	2014
MW510395	Yenamandra,S.P., Koo,C., Chiang,S., Lim,H.S.J., Yeo,Z.Y., Ng,L.C., Hapuarachchi,H.C.	National Environment Agency, Environmental Health Institute	Singapore	2021-07-09T00:00:00Z	SG(EHI)D2/32245Y14	Dengue virus	ssRNA(+)	1485	Singapore	Singapore	Homo sapiens	blood	2014
MW510396	Yenamandra,S.P., Koo,C., Chiang,S., Lim,H.S.J., Yeo,Z.Y., Ng,L.C., Hapuarachchi,H.C.	National Environment Agency, Environmental Health Institute	Singapore	2021-07-09T00:00:00Z	SG(EHI)D2/32407Y14	Dengue virus	ssRNA(+)	1485	Singapore	Singapore	Homo sapiens	blood	2014
MW510397	Yenamandra,S.P., Koo,C., Chiang,S., Lim,H.S.J., Yeo,Z.Y., Ng,L.C., Hapuarachchi,H.C.	National Environment Agency, Environmental Health Institute	Singapore	2021-07-09T00:00:00Z	SG(EHI)D2/32731Y14	Dengue virus	ssRNA(+)	1485	Singapore	Singapore	Homo sapiens	blood	2014
MW510398	Yenamandra,S.P., Koo,C., Chiang,S., Lim,H.S.J., Yeo,Z.Y., Ng,L.C., Hapuarachchi,H.C.	National Environment Agency, Environmental Health Institute	Singapore	2021-07-09T00:00:00Z	SG(EHI)D2/32759Y14	Dengue virus	ssRNA(+)	1485	Singapore	Singapore	Homo sapiens	blood	2014
MW510399	Yenamandra,S.P., Koo,C., Chiang,S., Lim,H.S.J., Yeo,Z.Y., Ng,L.C., Hapuarachchi,H.C.	National Environment Agency, Environmental Health Institute	Singapore	2021-07-09T00:00:00Z	SG(EHI)D2/32900Y14	Dengue virus	ssRNA(+)	1485	Singapore	Singapore	Homo sapiens	blood	2014
MW510400	Yenamandra,S.P., Koo,C., Chiang,S., Lim,H.S.J., Yeo,Z.Y., Ng,L.C., Hapuarachchi,H.C.	National Environment Agency, Environmental Health Institute	Singapore	2021-07-09T00:00:00Z	SG(EHI)D2/33215Y14	Dengue virus	ssRNA(+)	1485	Singapore	Singapore	Homo sapiens	blood	2014
MW510401	Yenamandra,S.P., Koo,C., Chiang,S., Lim,H.S.J., Yeo,Z.Y., Ng,L.C., Hapuarachchi,H.C.	National Environment Agency, Environmental Health Institute	Singapore	2021-07-09T00:00:00Z	SG(EHI)D2/33624Y14	Dengue virus	ssRNA(+)	1485	Singapore	Singapore	Homo sapiens	blood	2014
MW510402	Yenamandra,S.P., Koo,C., Chiang,S., Lim,H.S.J., Yeo,Z.Y., Ng,L.C., Hapuarachchi,H.C.	National Environment Agency, Environmental Health Institute	Singapore	2021-07-09T00:00:00Z	SG(EHI)D2/33641Y14	Dengue virus	ssRNA(+)	1485	Singapore	Singapore	Homo sapiens	blood	2014
MW510403	Yenamandra,S.P., Koo,C., Chiang,S., Lim,H.S.J., Yeo,Z.Y., Ng,L.C., Hapuarachchi,H.C.	National Environment Agency, Environmental Health Institute	Singapore	2021-07-09T00:00:00Z	SG(EHI)D2/33885Y14	Dengue virus	ssRNA(+)	1485	Singapore	Singapore	Homo sapiens	blood	2014
MW510404	Yenamandra,S.P., Koo,C., Chiang,S., Lim,H.S.J., Yeo,Z.Y., Ng,L.C., Hapuarachchi,H.C.	National Environment Agency, Environmental Health Institute	Singapore	2021-07-09T00:00:00Z	SG(EHI)D2/34192Y14	Dengue virus	ssRNA(+)	1485	Singapore	Singapore	Homo sapiens	blood	2014
MW510405	Yenamandra,S.P., Koo,C., Chiang,S., Lim,H.S.J., Yeo,Z.Y., Ng,L.C., Hapuarachchi,H.C.	National Environment Agency, Environmental Health Institute	Singapore	2021-07-09T00:00:00Z	SG(EHI)D2/34465Y14	Dengue virus	ssRNA(+)	1485	Singapore	Singapore	Homo sapiens	blood	2014
MW510406	Yenamandra,S.P., Koo,C., Chiang,S., Lim,H.S.J., Yeo,Z.Y., Ng,L.C., Hapuarachchi,H.C.	National Environment Agency, Environmental Health Institute	Singapore	2021-07-09T00:00:00Z	SG(EHI)D2/34537Y14	Dengue virus	ssRNA(+)	1485	Singapore	Singapore	Homo sapiens	blood	2014
MW510407	Yenamandra,S.P., Koo,C., Chiang,S., Lim,H.S.J., Yeo,Z.Y., Ng,L.C., Hapuarachchi,H.C.	National Environment Agency, Environmental Health Institute	Singapore	2021-07-09T00:00:00Z	SG(EHI)D2/34619Y14	Dengue virus	ssRNA(+)	1485	Singapore	Singapore	Homo sapiens	blood	2014
MW510408	Yenamandra,S.P., Koo,C., Chiang,S., Lim,H.S.J., Yeo,Z.Y., Ng,L.C., Hapuarachchi,H.C.	National Environment Agency, Environmental Health Institute	Singapore	2021-07-09T00:00:00Z	SG(EHI)D2/34627Y14	Dengue virus	ssRNA(+)	1485	Singapore	Singapore	Homo sapiens	blood	2014
MW510409	Yenamandra,S.P., Koo,C., Chiang,S., Lim,H.S.J., Yeo,Z.Y., Ng,L.C., Hapuarachchi,H.C.	National Environment Agency, Environmental Health Institute	Singapore	2021-07-09T00:00:00Z	SG(EHI)D2/34801Y14	Dengue virus	ssRNA(+)	1485	Singapore	Singapore	Homo sapiens	blood	2014
MW510410	Yenamandra,S.P., Koo,C., Chiang,S., Lim,H.S.J., Yeo,Z.Y., Ng,L.C., Hapuarachchi,H.C.	National Environment Agency, Environmental Health Institute	Singapore	2021-07-09T00:00:00Z	SG(EHI)D2/34958Y14	Dengue virus	ssRNA(+)	1485	Singapore	Singapore	Homo sapiens	blood	2014
MW510411	Yenamandra,S.P., Koo,C., Chiang,S., Lim,H.S.J., Yeo,Z.Y., Ng,L.C., Hapuarachchi,H.C.	National Environment Agency, Environmental Health Institute	Singapore	2021-07-09T00:00:00Z	SG(EHI)D2/35446Y14	Dengue virus	ssRNA(+)	1485	Singapore	Singapore	Homo sapiens	blood	2014
MW510412	Yenamandra,S.P., Koo,C., Chiang,S., Lim,H.S.J., Yeo,Z.Y., Ng,L.C., Hapuarachchi,H.C.	National Environment Agency, Environmental Health Institute	Singapore	2021-07-09T00:00:00Z	SG(EHI)D2/35948Y14	Dengue virus	ssRNA(+)	1485	Singapore	Singapore	Homo sapiens	blood	2014
MW510413	Yenamandra,S.P., Koo,C., Chiang,S., Lim,H.S.J., Yeo,Z.Y., Ng,L.C., Hapuarachchi,H.C.	National Environment Agency, Environmental Health Institute	Singapore	2021-07-09T00:00:00Z	SG(EHI)D2/36325Y14	Dengue virus	ssRNA(+)	1485	Singapore	Singapore	Homo sapiens	blood	2014
MW510414	Yenamandra,S.P., Koo,C., Chiang,S., Lim,H.S.J., Yeo,Z.Y., Ng,L.C., Hapuarachchi,H.C.	National Environment Agency, Environmental Health Institute	Singapore	2021-07-09T00:00:00Z	SG(EHI)D2/37399Y14	Dengue virus	ssRNA(+)	1485	Singapore	Singapore	Homo sapiens	blood	2014
MW510415	Yenamandra,S.P., Koo,C., Chiang,S., Lim,H.S.J., Yeo,Z.Y., Ng,L.C., Hapuarachchi,H.C.	National Environment Agency, Environmental Health Institute	Singapore	2021-07-09T00:00:00Z	SG(EHI)D2/37654Y14	Dengue virus	ssRNA(+)	1485	Singapore	Singapore	Homo sapiens	blood	2014
MW510416	Yenamandra,S.P., Koo,C., Chiang,S., Lim,H.S.J., Yeo,Z.Y., Ng,L.C., Hapuarachchi,H.C.	National Environment Agency, Environmental Health Institute	Singapore	2021-07-09T00:00:00Z	SG(EHI)D2/40860Y14	Dengue virus	ssRNA(+)	1485	Singapore	Singapore	Homo sapiens	blood	2014
MW510417	Yenamandra,S.P., Koo,C., Chiang,S., Lim,H.S.J., Yeo,Z.Y., Ng,L.C., Hapuarachchi,H.C.	National Environment Agency, Environmental Health Institute	Singapore	2021-07-09T00:00:00Z	SG(EHI)D2/41443Y14	Dengue virus	ssRNA(+)	1485	Singapore	Singapore	Homo sapiens	blood	2014
MW510418	Yenamandra,S.P., Koo,C., Chiang,S., Lim,H.S.J., Yeo,Z.Y., Ng,L.C., Hapuarachchi,H.C.	National Environment Agency, Environmental Health Institute	Singapore	2021-07-09T00:00:00Z	SG(EHI)D2/41697Y14	Dengue virus	ssRNA(+)	1485	Singapore	Singapore	Homo sapiens	blood	2014
MW510419	Yenamandra,S.P., Koo,C., Chiang,S., Lim,H.S.J., Yeo,Z.Y., Ng,L.C., Hapuarachchi,H.C.	National Environment Agency, Environmental Health Institute	Singapore	2021-07-09T00:00:00Z	SG(EHI)D2/41793Y14	Dengue virus	ssRNA(+)	1485	Singapore	Singapore	Homo sapiens	blood	2014
MW510420	Yenamandra,S.P., Koo,C., Chiang,S., Lim,H.S.J., Yeo,Z.Y., Ng,L.C., Hapuarachchi,H.C.	National Environment Agency, Environmental Health Institute	Singapore	2021-07-09T00:00:00Z	SG(EHI)D2/42270Y14	Dengue virus	ssRNA(+)	1485	Singapore	Singapore	Homo sapiens	blood	2014
MW510421	Yenamandra,S.P., Koo,C., Chiang,S., Lim,H.S.J., Yeo,Z.Y., Ng,L.C., Hapuarachchi,H.C.	National Environment Agency, Environmental Health Institute	Singapore	2021-07-09T00:00:00Z	SG(EHI)D2/43095Y14	Dengue virus	ssRNA(+)	1485	Singapore	Singapore	Homo sapiens	blood	2014
MW510422	Yenamandra,S.P., Koo,C., Chiang,S., Lim,H.S.J., Yeo,Z.Y., Ng,L.C., Hapuarachchi,H.C.	National Environment Agency, Environmental Health Institute	Singapore	2021-07-09T00:00:00Z	SG(EHI)D2/43289Y14	Dengue virus	ssRNA(+)	1485	Singapore	Singapore	Homo sapiens	blood	2014
MW510423	Yenamandra,S.P., Koo,C., Chiang,S., Lim,H.S.J., Yeo,Z.Y., Ng,L.C., Hapuarachchi,H.C.	National Environment Agency, Environmental Health Institute	Singapore	2021-07-09T00:00:00Z	SG(EHI)D2/44693Y14	Dengue virus	ssRNA(+)	1485	Singapore	Singapore	Homo sapiens	blood	2014
MW510424	Yenamandra,S.P., Koo,C., Chiang,S., Lim,H.S.J., Yeo,Z.Y., Ng,L.C., Hapuarachchi,H.C.	National Environment Agency, Environmental Health Institute	Singapore	2021-07-09T00:00:00Z	SG(EHI)D2/45915Y14	Dengue virus	ssRNA(+)	1485	Singapore	Singapore	Homo sapiens	blood	2014
MW510425	Yenamandra,S.P., Koo,C., Chiang,S., Lim,H.S.J., Yeo,Z.Y., Ng,L.C., Hapuarachchi,H.C.	National Environment Agency, Environmental Health Institute	Singapore	2021-07-09T00:00:00Z	SG(EHI)D2/43350Y14	Dengue virus	ssRNA(+)	1485	Singapore	Singapore	Homo sapiens	blood	2014
MW510426	Yenamandra,S.P., Koo,C., Chiang,S., Lim,H.S.J., Yeo,Z.Y., Ng,L.C., Hapuarachchi,H.C.	National Environment Agency, Environmental Health Institute	Singapore	2021-07-09T00:00:00Z	SG(EHI)D2/46558Y14	Dengue virus	ssRNA(+)	1485	Singapore	Singapore	Homo sapiens	blood	2014
MW510427	Yenamandra,S.P., Koo,C., Chiang,S., Lim,H.S.J., Yeo,Z.Y., Ng,L.C., Hapuarachchi,H.C.	National Environment Agency, Environmental Health Institute	Singapore	2021-07-09T00:00:00Z	SG(EHI)D2/46613Y14	Dengue virus	ssRNA(+)	1485	Singapore	Singapore	Homo sapiens	blood	2014
MW510428	Yenamandra,S.P., Koo,C., Chiang,S., Lim,H.S.J., Yeo,Z.Y., Ng,L.C., Hapuarachchi,H.C.	National Environment Agency, Environmental Health Institute	Singapore	2021-07-09T00:00:00Z	SG(EHI)D2/46648Y14	Dengue virus	ssRNA(+)	1485	Singapore	Singapore	Homo sapiens	blood	2014
MW510429	Yenamandra,S.P., Koo,C., Chiang,S., Lim,H.S.J., Yeo,Z.Y., Ng,L.C., Hapuarachchi,H.C.	National Environment Agency, Environmental Health Institute	Singapore	2021-07-09T00:00:00Z	SG(EHI)D2/46799Y14	Dengue virus	ssRNA(+)	1485	Singapore	Singapore	Homo sapiens	blood	2014
MW510430	Yenamandra,S.P., Koo,C., Chiang,S., Lim,H.S.J., Yeo,Z.Y., Ng,L.C., Hapuarachchi,H.C.	National Environment Agency, Environmental Health Institute	Singapore	2021-07-09T00:00:00Z	SG(EHI)D2/48176Y14	Dengue virus	ssRNA(+)	1485	Singapore	Singapore	Homo sapiens	blood	2014
MW510431	Yenamandra,S.P., Koo,C., Chiang,S., Lim,H.S.J., Yeo,Z.Y., Ng,L.C., Hapuarachchi,H.C.	National Environment Agency, Environmental Health Institute	Singapore	2021-07-09T00:00:00Z	SG(EHI)D2/50493Y14	Dengue virus	ssRNA(+)	1485	Singapore	Singapore	Homo sapiens	blood	2014
MW510432	Yenamandra,S.P., Koo,C., Chiang,S., Lim,H.S.J., Yeo,Z.Y., Ng,L.C., Hapuarachchi,H.C.	National Environment Agency, Environmental Health Institute	Singapore	2021-07-09T00:00:00Z	SG(EHI)D2/50845Y14	Dengue virus	ssRNA(+)	1485	Singapore	Singapore	Homo sapiens	blood	2014
MW510433	Yenamandra,S.P., Koo,C., Chiang,S., Lim,H.S.J., Yeo,Z.Y., Ng,L.C., Hapuarachchi,H.C.	National Environment Agency, Environmental Health Institute	Singapore	2021-07-09T00:00:00Z	SG(EHI)D2/51297Y14	Dengue virus	ssRNA(+)	1485	Singapore	Singapore	Homo sapiens	blood	2014
MW510434	Yenamandra,S.P., Koo,C., Chiang,S., Lim,H.S.J., Yeo,Z.Y., Ng,L.C., Hapuarachchi,H.C.	National Environment Agency, Environmental Health Institute	Singapore	2021-07-09T00:00:00Z	SG(EHI)D2/51682Y14	Dengue virus	ssRNA(+)	1485	Singapore	Singapore	Homo sapiens	blood	2014
MW510435	Yenamandra,S.P., Koo,C., Chiang,S., Lim,H.S.J., Yeo,Z.Y., Ng,L.C., Hapuarachchi,H.C.	National Environment Agency, Environmental Health Institute	Singapore	2021-07-09T00:00:00Z	SG(EHI)D2/51826Y14	Dengue virus	ssRNA(+)	1485	Singapore	Singapore	Homo sapiens	blood	2014
MW510436	Yenamandra,S.P., Koo,C., Chiang,S., Lim,H.S.J., Yeo,Z.Y., Ng,L.C., Hapuarachchi,H.C.	National Environment Agency, Environmental Health Institute	Singapore	2021-07-09T00:00:00Z	SG(EHI)D2/51698Y14	Dengue virus	ssRNA(+)	1485	Singapore	Singapore	Homo sapiens	blood	2014
MW510437	Yenamandra,S.P., Koo,C., Chiang,S., Lim,H.S.J., Yeo,Z.Y., Ng,L.C., Hapuarachchi,H.C.	National Environment Agency, Environmental Health Institute	Singapore	2021-07-09T00:00:00Z	SG(EHI)D2/52100Y14	Dengue virus	ssRNA(+)	1485	Singapore	Singapore	Homo sapiens	blood	2014
MW510438	Yenamandra,S.P., Koo,C., Chiang,S., Lim,H.S.J., Yeo,Z.Y., Ng,L.C., Hapuarachchi,H.C.	National Environment Agency, Environmental Health Institute	Singapore	2021-07-09T00:00:00Z	SG(EHI)D2/52508Y14	Dengue virus	ssRNA(+)	1485	Singapore	Singapore	Homo sapiens	blood	2014
MW510439	Yenamandra,S.P., Koo,C., Chiang,S., Lim,H.S.J., Yeo,Z.Y., Ng,L.C., Hapuarachchi,H.C.	National Environment Agency, Environmental Health Institute	Singapore	2021-07-09T00:00:00Z	SG(EHI)D2/01693Y15	Dengue virus	ssRNA(+)	1485	Singapore	Singapore	Homo sapiens	blood	2015
MW510440	Yenamandra,S.P., Koo,C., Chiang,S., Lim,H.S.J., Yeo,Z.Y., Ng,L.C., Hapuarachchi,H.C.	National Environment Agency, Environmental Health Institute	Singapore	2021-07-09T00:00:00Z	SG(EHI)D2/01741Y15	Dengue virus	ssRNA(+)	1485	Singapore	Singapore	Homo sapiens	blood	2015
MW510441	Yenamandra,S.P., Koo,C., Chiang,S., Lim,H.S.J., Yeo,Z.Y., Ng,L.C., Hapuarachchi,H.C.	National Environment Agency, Environmental Health Institute	Singapore	2021-07-09T00:00:00Z	SG(EHI)D2/02331Y15	Dengue virus	ssRNA(+)	1485	Singapore	Singapore	Homo sapiens	blood	2015
MW510442	Yenamandra,S.P., Koo,C., Chiang,S., Lim,H.S.J., Yeo,Z.Y., Ng,L.C., Hapuarachchi,H.C.	National Environment Agency, Environmental Health Institute	Singapore	2021-07-09T00:00:00Z	SG(EHI)D2/02862Y15	Dengue virus	ssRNA(+)	1485	Singapore	Singapore	Homo sapiens	blood	2015
MW510443	Yenamandra,S.P., Koo,C., Chiang,S., Lim,H.S.J., Yeo,Z.Y., Ng,L.C., Hapuarachchi,H.C.	National Environment Agency, Environmental Health Institute	Singapore	2021-07-09T00:00:00Z	SG(EHI)D2/04880Y15	Dengue virus	ssRNA(+)	1485	Singapore	Singapore	Homo sapiens	blood	2015
MW510444	Yenamandra,S.P., Koo,C., Chiang,S., Lim,H.S.J., Yeo,Z.Y., Ng,L.C., Hapuarachchi,H.C.	National Environment Agency, Environmental Health Institute	Singapore	2021-07-09T00:00:00Z	SG(EHI)D2/05242Y15	Dengue virus	ssRNA(+)	1485	Singapore	Singapore	Homo sapiens	blood	2015
MW510445	Yenamandra,S.P., Koo,C., Chiang,S., Lim,H.S.J., Yeo,Z.Y., Ng,L.C., Hapuarachchi,H.C.	National Environment Agency, Environmental Health Institute	Singapore	2021-07-09T00:00:00Z	SG(EHI)D2/05758Y15	Dengue virus	ssRNA(+)	1485	Singapore	Singapore	Homo sapiens	blood	2015
MW510446	Yenamandra,S.P., Koo,C., Chiang,S., Lim,H.S.J., Yeo,Z.Y., Ng,L.C., Hapuarachchi,H.C.	National Environment Agency, Environmental Health Institute	Singapore	2021-07-09T00:00:00Z	SG(EHI)D2/06043Y15	Dengue virus	ssRNA(+)	1485	Singapore	Singapore	Homo sapiens	blood	2015
MW510447	Yenamandra,S.P., Koo,C., Chiang,S., Lim,H.S.J., Yeo,Z.Y., Ng,L.C., Hapuarachchi,H.C.	National Environment Agency, Environmental Health Institute	Singapore	2021-07-09T00:00:00Z	SG(EHI)D2/06642Y15	Dengue virus	ssRNA(+)	1485	Singapore	Singapore	Homo sapiens	blood	2015
MW510448	Yenamandra,S.P., Koo,C., Chiang,S., Lim,H.S.J., Yeo,Z.Y., Ng,L.C., Hapuarachchi,H.C.	National Environment Agency, Environmental Health Institute	Singapore	2021-07-09T00:00:00Z	SG(EHI)D2/06650Y15	Dengue virus	ssRNA(+)	1485	Singapore	Singapore	Homo sapiens	blood	2015
MW510449	Yenamandra,S.P., Koo,C., Chiang,S., Lim,H.S.J., Yeo,Z.Y., Ng,L.C., Hapuarachchi,H.C.	National Environment Agency, Environmental Health Institute	Singapore	2021-07-09T00:00:00Z	SG(EHI)D2/08706Y15	Dengue virus	ssRNA(+)	1485	Singapore	Singapore	Homo sapiens	blood	2015
MW510450	Yenamandra,S.P., Koo,C., Chiang,S., Lim,H.S.J., Yeo,Z.Y., Ng,L.C., Hapuarachchi,H.C.	National Environment Agency, Environmental Health Institute	Singapore	2021-07-09T00:00:00Z	SG(EHI)D2/08003Y15	Dengue virus	ssRNA(+)	1485	Singapore	Singapore	Homo sapiens	blood	2015
MW510451	Yenamandra,S.P., Koo,C., Chiang,S., Lim,H.S.J., Yeo,Z.Y., Ng,L.C., Hapuarachchi,H.C.	National Environment Agency, Environmental Health Institute	Singapore	2021-07-09T00:00:00Z	SG(EHI)D2/09853Y15	Dengue virus	ssRNA(+)	1485	Singapore	Singapore	Homo sapiens	blood	2015
MW510452	Yenamandra,S.P., Koo,C., Chiang,S., Lim,H.S.J., Yeo,Z.Y., Ng,L.C., Hapuarachchi,H.C.	National Environment Agency, Environmental Health Institute	Singapore	2021-07-09T00:00:00Z	SG(EHI)D2/09087Y15	Dengue virus	ssRNA(+)	1485	Singapore	Singapore	Homo sapiens	blood	2015
MW510453	Yenamandra,S.P., Koo,C., Chiang,S., Lim,H.S.J., Yeo,Z.Y., Ng,L.C., Hapuarachchi,H.C.	National Environment Agency, Environmental Health Institute	Singapore	2021-07-09T00:00:00Z	SG(EHI)D2/09306Y15	Dengue virus	ssRNA(+)	1485	Singapore	Singapore	Homo sapiens	blood	2015
MW510454	Yenamandra,S.P., Koo,C., Chiang,S., Lim,H.S.J., Yeo,Z.Y., Ng,L.C., Hapuarachchi,H.C.	National Environment Agency, Environmental Health Institute	Singapore	2021-07-09T00:00:00Z	SG(EHI)D2/10376Y15	Dengue virus	ssRNA(+)	1485	Singapore	Singapore	Homo sapiens	blood	2015
MW510455	Yenamandra,S.P., Koo,C., Chiang,S., Lim,H.S.J., Yeo,Z.Y., Ng,L.C., Hapuarachchi,H.C.	National Environment Agency, Environmental Health Institute	Singapore	2021-07-09T00:00:00Z	SG(EHI)D2/10529Y15	Dengue virus	ssRNA(+)	1485	Singapore	Singapore	Homo sapiens	blood	2015
MW510456	Yenamandra,S.P., Koo,C., Chiang,S., Lim,H.S.J., Yeo,Z.Y., Ng,L.C., Hapuarachchi,H.C.	National Environment Agency, Environmental Health Institute	Singapore	2021-07-09T00:00:00Z	SG(EHI)D2/03862Y15	Dengue virus	ssRNA(+)	1485	Singapore	Singapore	Homo sapiens	blood	2015
MW510457	Yenamandra,S.P., Koo,C., Chiang,S., Lim,H.S.J., Yeo,Z.Y., Ng,L.C., Hapuarachchi,H.C.	National Environment Agency, Environmental Health Institute	Singapore	2021-07-09T00:00:00Z	SG(EHI)D2/15402Y15	Dengue virus	ssRNA(+)	1485	Singapore	Singapore	Homo sapiens	blood	2015
MW510458	Yenamandra,S.P., Koo,C., Chiang,S., Lim,H.S.J., Yeo,Z.Y., Ng,L.C., Hapuarachchi,H.C.	National Environment Agency, Environmental Health Institute	Singapore	2021-07-09T00:00:00Z	SG(EHI)D2/16040Y15	Dengue virus	ssRNA(+)	1485	Singapore	Singapore	Homo sapiens	blood	2015
MW510459	Yenamandra,S.P., Koo,C., Chiang,S., Lim,H.S.J., Yeo,Z.Y., Ng,L.C., Hapuarachchi,H.C.	National Environment Agency, Environmental Health Institute	Singapore	2021-07-09T00:00:00Z	SG(EHI)D2/16068Y15	Dengue virus	ssRNA(+)	1485	Singapore	Singapore	Homo sapiens	blood	2015
MW510460	Yenamandra,S.P., Koo,C., Chiang,S., Lim,H.S.J., Yeo,Z.Y., Ng,L.C., Hapuarachchi,H.C.	National Environment Agency, Environmental Health Institute	Singapore	2021-07-09T00:00:00Z	SG(EHI)D2/18829Y15	Dengue virus	ssRNA(+)	1485	Singapore	Singapore	Homo sapiens	blood	2015
MW510461	Yenamandra,S.P., Koo,C., Chiang,S., Lim,H.S.J., Yeo,Z.Y., Ng,L.C., Hapuarachchi,H.C.	National Environment Agency, Environmental Health Institute	Singapore	2021-07-09T00:00:00Z	SG(EHI)D2/19705Y15	Dengue virus	ssRNA(+)	1485	Singapore	Singapore	Homo sapiens	blood	2015
MW510462	Yenamandra,S.P., Koo,C., Chiang,S., Lim,H.S.J., Yeo,Z.Y., Ng,L.C., Hapuarachchi,H.C.	National Environment Agency, Environmental Health Institute	Singapore	2021-07-09T00:00:00Z	SG(EHI)D2/22580Y15	Dengue virus	ssRNA(+)	1485	Singapore	Singapore	Homo sapiens	blood	2015
MW510463	Yenamandra,S.P., Koo,C., Chiang,S., Lim,H.S.J., Yeo,Z.Y., Ng,L.C., Hapuarachchi,H.C.	National Environment Agency, Environmental Health Institute	Singapore	2021-07-09T00:00:00Z	SG(EHI)D2/26673Y15	Dengue virus	ssRNA(+)	1485	Singapore	Singapore	Homo sapiens	blood	2015
MW510464	Yenamandra,S.P., Koo,C., Chiang,S., Lim,H.S.J., Yeo,Z.Y., Ng,L.C., Hapuarachchi,H.C.	National Environment Agency, Environmental Health Institute	Singapore	2021-07-09T00:00:00Z	SG(EHI)D2/28426Y15	Dengue virus	ssRNA(+)	1485	Singapore	Singapore	Homo sapiens	blood	2015
MW510465	Yenamandra,S.P., Koo,C., Chiang,S., Lim,H.S.J., Yeo,Z.Y., Ng,L.C., Hapuarachchi,H.C.	National Environment Agency, Environmental Health Institute	Singapore	2021-07-09T00:00:00Z	SG(EHI)D2/29159Y15	Dengue virus	ssRNA(+)	1485	Singapore	Singapore	Homo sapiens	blood	2015
MW510466	Yenamandra,S.P., Koo,C., Chiang,S., Lim,H.S.J., Yeo,Z.Y., Ng,L.C., Hapuarachchi,H.C.	National Environment Agency, Environmental Health Institute	Singapore	2021-07-09T00:00:00Z	SG(EHI)D2/29425Y15	Dengue virus	ssRNA(+)	1485	Singapore	Singapore	Homo sapiens	blood	2015
MW510467	Yenamandra,S.P., Koo,C., Chiang,S., Lim,H.S.J., Yeo,Z.Y., Ng,L.C., Hapuarachchi,H.C.	National Environment Agency, Environmental Health Institute	Singapore	2021-07-09T00:00:00Z	SG(EHI)D2/30382Y15	Dengue virus	ssRNA(+)	1485	Singapore	Singapore	Homo sapiens	blood	2015
MW510468	Yenamandra,S.P., Koo,C., Chiang,S., Lim,H.S.J., Yeo,Z.Y., Ng,L.C., Hapuarachchi,H.C.	National Environment Agency, Environmental Health Institute	Singapore	2021-07-09T00:00:00Z	SG(EHI)D2/31989Y15	Dengue virus	ssRNA(+)	1485	Singapore	Singapore	Homo sapiens	blood	2015
MW510469	Yenamandra,S.P., Koo,C., Chiang,S., Lim,H.S.J., Yeo,Z.Y., Ng,L.C., Hapuarachchi,H.C.	National Environment Agency, Environmental Health Institute	Singapore	2021-07-09T00:00:00Z	SG(EHI)D2/33561Y15	Dengue virus	ssRNA(+)	1485	Singapore	Singapore	Homo sapiens	blood	2015
MW510470	Yenamandra,S.P., Koo,C., Chiang,S., Lim,H.S.J., Yeo,Z.Y., Ng,L.C., Hapuarachchi,H.C.	National Environment Agency, Environmental Health Institute	Singapore	2021-07-09T00:00:00Z	SG(EHI)D2/33369Y15	Dengue virus	ssRNA(+)	1485	Singapore	Singapore	Homo sapiens	blood	2015
MW510471	Yenamandra,S.P., Koo,C., Chiang,S., Lim,H.S.J., Yeo,Z.Y., Ng,L.C., Hapuarachchi,H.C.	National Environment Agency, Environmental Health Institute	Singapore	2021-07-09T00:00:00Z	SG(EHI)D2/33952Y15	Dengue virus	ssRNA(+)	1485	Singapore	Singapore	Homo sapiens	blood	2015
MW510472	Yenamandra,S.P., Koo,C., Chiang,S., Lim,H.S.J., Yeo,Z.Y., Ng,L.C., Hapuarachchi,H.C.	National Environment Agency, Environmental Health Institute	Singapore	2021-07-09T00:00:00Z	SG(EHI)D2/33971Y15	Dengue virus	ssRNA(+)	1485	Singapore	Singapore	Homo sapiens	blood	2015
MW510473	Yenamandra,S.P., Koo,C., Chiang,S., Lim,H.S.J., Yeo,Z.Y., Ng,L.C., Hapuarachchi,H.C.	National Environment Agency, Environmental Health Institute	Singapore	2021-07-09T00:00:00Z	SG(EHI)D2/33458Y15	Dengue virus	ssRNA(+)	1485	Singapore	Singapore	Homo sapiens	blood	2015
MW510474	Yenamandra,S.P., Koo,C., Chiang,S., Lim,H.S.J., Yeo,Z.Y., Ng,L.C., Hapuarachchi,H.C.	National Environment Agency, Environmental Health Institute	Singapore	2021-07-09T00:00:00Z	SG(EHI)D2/33513Y15	Dengue virus	ssRNA(+)	1485	Singapore	Singapore	Homo sapiens	blood	2015
MW510475	Yenamandra,S.P., Koo,C., Chiang,S., Lim,H.S.J., Yeo,Z.Y., Ng,L.C., Hapuarachchi,H.C.	National Environment Agency, Environmental Health Institute	Singapore	2021-07-09T00:00:00Z	SG(EHI)D2/35847Y15	Dengue virus	ssRNA(+)	1485	Singapore	Singapore	Homo sapiens	blood	2015
MW510476	Yenamandra,S.P., Koo,C., Chiang,S., Lim,H.S.J., Yeo,Z.Y., Ng,L.C., Hapuarachchi,H.C.	National Environment Agency, Environmental Health Institute	Singapore	2021-07-09T00:00:00Z	SG(EHI)D2/36212Y15	Dengue virus	ssRNA(+)	1485	Singapore	Singapore	Homo sapiens	blood	2015
MW510477	Yenamandra,S.P., Koo,C., Chiang,S., Lim,H.S.J., Yeo,Z.Y., Ng,L.C., Hapuarachchi,H.C.	National Environment Agency, Environmental Health Institute	Singapore	2021-07-09T00:00:00Z	SG(EHI)D2/37572Y15	Dengue virus	ssRNA(+)	1485	Singapore	Singapore	Homo sapiens	blood	2015
MW510478	Yenamandra,S.P., Koo,C., Chiang,S., Lim,H.S.J., Yeo,Z.Y., Ng,L.C., Hapuarachchi,H.C.	National Environment Agency, Environmental Health Institute	Singapore	2021-07-09T00:00:00Z	SG(EHI)D2/38011Y15	Dengue virus	ssRNA(+)	1485	Singapore	Singapore	Homo sapiens	blood	2015
MW510479	Yenamandra,S.P., Koo,C., Chiang,S., Lim,H.S.J., Yeo,Z.Y., Ng,L.C., Hapuarachchi,H.C.	National Environment Agency, Environmental Health Institute	Singapore	2021-07-09T00:00:00Z	SG(EHI)D2/38416Y15	Dengue virus	ssRNA(+)	1485	Singapore	Singapore	Homo sapiens	blood	2015
MW510480	Yenamandra,S.P., Koo,C., Chiang,S., Lim,H.S.J., Yeo,Z.Y., Ng,L.C., Hapuarachchi,H.C.	National Environment Agency, Environmental Health Institute	Singapore	2021-07-09T00:00:00Z	SG(EHI)D2/38195Y15	Dengue virus	ssRNA(+)	1485	Singapore	Singapore	Homo sapiens	blood	2015
MW510481	Yenamandra,S.P., Koo,C., Chiang,S., Lim,H.S.J., Yeo,Z.Y., Ng,L.C., Hapuarachchi,H.C.	National Environment Agency, Environmental Health Institute	Singapore	2021-07-09T00:00:00Z	SG(EHI)D2/39216Y15	Dengue virus	ssRNA(+)	1485	Singapore	Singapore	Homo sapiens	blood	2015
MW510482	Yenamandra,S.P., Koo,C., Chiang,S., Lim,H.S.J., Yeo,Z.Y., Ng,L.C., Hapuarachchi,H.C.	National Environment Agency, Environmental Health Institute	Singapore	2021-07-09T00:00:00Z	SG(EHI)D2/39735Y15	Dengue virus	ssRNA(+)	1485	Singapore	Singapore	Homo sapiens	blood	2015
MW510483	Yenamandra,S.P., Koo,C., Chiang,S., Lim,H.S.J., Yeo,Z.Y., Ng,L.C., Hapuarachchi,H.C.	National Environment Agency, Environmental Health Institute	Singapore	2021-07-09T00:00:00Z	SG(EHI)D2/39186Y15	Dengue virus	ssRNA(+)	1485	Singapore	Singapore	Homo sapiens	blood	2015
MW510484	Yenamandra,S.P., Koo,C., Chiang,S., Lim,H.S.J., Yeo,Z.Y., Ng,L.C., Hapuarachchi,H.C.	National Environment Agency, Environmental Health Institute	Singapore	2021-07-09T00:00:00Z	SG(EHI)D2/42561Y15	Dengue virus	ssRNA(+)	1485	Singapore	Singapore	Homo sapiens	blood	2015
MW510485	Yenamandra,S.P., Koo,C., Chiang,S., Lim,H.S.J., Yeo,Z.Y., Ng,L.C., Hapuarachchi,H.C.	National Environment Agency, Environmental Health Institute	Singapore	2021-07-09T00:00:00Z	SG(EHI)D2/43225Y15	Dengue virus	ssRNA(+)	1485	Singapore	Singapore	Homo sapiens	blood	2015
MW510486	Yenamandra,S.P., Koo,C., Chiang,S., Lim,H.S.J., Yeo,Z.Y., Ng,L.C., Hapuarachchi,H.C.	National Environment Agency, Environmental Health Institute	Singapore	2021-07-09T00:00:00Z	SG(EHI)D2/43139Y15	Dengue virus	ssRNA(+)	1485	Singapore	Singapore	Homo sapiens	blood	2015
MW510487	Yenamandra,S.P., Koo,C., Chiang,S., Lim,H.S.J., Yeo,Z.Y., Ng,L.C., Hapuarachchi,H.C.	National Environment Agency, Environmental Health Institute	Singapore	2021-07-09T00:00:00Z	SG(EHI)D2/43197Y15	Dengue virus	ssRNA(+)	1485	Singapore	Singapore	Homo sapiens	blood	2015
MW510488	Yenamandra,S.P., Koo,C., Chiang,S., Lim,H.S.J., Yeo,Z.Y., Ng,L.C., Hapuarachchi,H.C.	National Environment Agency, Environmental Health Institute	Singapore	2021-07-09T00:00:00Z	SG(EHI)D2/43177Y15	Dengue virus	ssRNA(+)	1485	Singapore	Singapore	Homo sapiens	blood	2015
MW510489	Yenamandra,S.P., Koo,C., Chiang,S., Lim,H.S.J., Yeo,Z.Y., Ng,L.C., Hapuarachchi,H.C.	National Environment Agency, Environmental Health Institute	Singapore	2021-07-09T00:00:00Z	SG(EHI)D2/43987Y15	Dengue virus	ssRNA(+)	1485	Singapore	Singapore	Homo sapiens	blood	2015
MW510490	Yenamandra,S.P., Koo,C., Chiang,S., Lim,H.S.J., Yeo,Z.Y., Ng,L.C., Hapuarachchi,H.C.	National Environment Agency, Environmental Health Institute	Singapore	2021-07-09T00:00:00Z	SG(EHI)D2/43277Y15	Dengue virus	ssRNA(+)	1485	Singapore	Singapore	Homo sapiens	blood	2015
MW510491	Yenamandra,S.P., Koo,C., Chiang,S., Lim,H.S.J., Yeo,Z.Y., Ng,L.C., Hapuarachchi,H.C.	National Environment Agency, Environmental Health Institute	Singapore	2021-07-09T00:00:00Z	SG(EHI)D2/43097Y15	Dengue virus	ssRNA(+)	1485	Singapore	Singapore	Homo sapiens	blood	2015
MW510492	Yenamandra,S.P., Koo,C., Chiang,S., Lim,H.S.J., Yeo,Z.Y., Ng,L.C., Hapuarachchi,H.C.	National Environment Agency, Environmental Health Institute	Singapore	2021-07-09T00:00:00Z	SG(EHI)D2/44205Y15	Dengue virus	ssRNA(+)	1485	Singapore	Singapore	Homo sapiens	blood	2015
MW510493	Yenamandra,S.P., Koo,C., Chiang,S., Lim,H.S.J., Yeo,Z.Y., Ng,L.C., Hapuarachchi,H.C.	National Environment Agency, Environmental Health Institute	Singapore	2021-07-09T00:00:00Z	SG(EHI)D2/44809Y15	Dengue virus	ssRNA(+)	1485	Singapore	Singapore	Homo sapiens	blood	2015
MW510494	Yenamandra,S.P., Koo,C., Chiang,S., Lim,H.S.J., Yeo,Z.Y., Ng,L.C., Hapuarachchi,H.C.	National Environment Agency, Environmental Health Institute	Singapore	2021-07-09T00:00:00Z	SG(EHI)D2/44040Y15	Dengue virus	ssRNA(+)	1485	Singapore	Singapore	Homo sapiens	blood	2015
MW510495	Yenamandra,S.P., Koo,C., Chiang,S., Lim,H.S.J., Yeo,Z.Y., Ng,L.C., Hapuarachchi,H.C.	National Environment Agency, Environmental Health Institute	Singapore	2021-07-09T00:00:00Z	SG(EHI)D2/44881Y15	Dengue virus	ssRNA(+)	1485	Singapore	Singapore	Homo sapiens	blood	2015
MW510496	Yenamandra,S.P., Koo,C., Chiang,S., Lim,H.S.J., Yeo,Z.Y., Ng,L.C., Hapuarachchi,H.C.	National Environment Agency, Environmental Health Institute	Singapore	2021-07-09T00:00:00Z	SG(EHI)D2/44879Y15	Dengue virus	ssRNA(+)	1485	Singapore	Singapore	Homo sapiens	blood	2015
MW510497	Yenamandra,S.P., Koo,C., Chiang,S., Lim,H.S.J., Yeo,Z.Y., Ng,L.C., Hapuarachchi,H.C.	National Environment Agency, Environmental Health Institute	Singapore	2021-07-09T00:00:00Z	SG(EHI)D2/45280Y15	Dengue virus	ssRNA(+)	1485	Singapore	Singapore	Homo sapiens	blood	2015
MW510498	Yenamandra,S.P., Koo,C., Chiang,S., Lim,H.S.J., Yeo,Z.Y., Ng,L.C., Hapuarachchi,H.C.	National Environment Agency, Environmental Health Institute	Singapore	2021-07-09T00:00:00Z	SG(EHI)D2/46374Y15	Dengue virus	ssRNA(+)	1485	Singapore	Singapore	Homo sapiens	blood	2015
MW510499	Yenamandra,S.P., Koo,C., Chiang,S., Lim,H.S.J., Yeo,Z.Y., Ng,L.C., Hapuarachchi,H.C.	National Environment Agency, Environmental Health Institute	Singapore	2021-07-09T00:00:00Z	SG(EHI)D2/46708Y15	Dengue virus	ssRNA(+)	1485	Singapore	Singapore	Homo sapiens	blood	2015
MW510500	Yenamandra,S.P., Koo,C., Chiang,S., Lim,H.S.J., Yeo,Z.Y., Ng,L.C., Hapuarachchi,H.C.	National Environment Agency, Environmental Health Institute	Singapore	2021-07-09T00:00:00Z	SG(EHI)D2/46632Y15	Dengue virus	ssRNA(+)	1485	Singapore	Singapore	Homo sapiens	blood	2015
MW510501	Yenamandra,S.P., Koo,C., Chiang,S., Lim,H.S.J., Yeo,Z.Y., Ng,L.C., Hapuarachchi,H.C.	National Environment Agency, Environmental Health Institute	Singapore	2021-07-09T00:00:00Z	SG(EHI)D2/46445Y15	Dengue virus	ssRNA(+)	1485	Singapore	Singapore	Homo sapiens	blood	2015
MW510502	Yenamandra,S.P., Koo,C., Chiang,S., Lim,H.S.J., Yeo,Z.Y., Ng,L.C., Hapuarachchi,H.C.	National Environment Agency, Environmental Health Institute	Singapore	2021-07-09T00:00:00Z	SG(EHI)D2/47711Y15	Dengue virus	ssRNA(+)	1485	Singapore	Singapore	Homo sapiens	blood	2015
MW510503	Yenamandra,S.P., Koo,C., Chiang,S., Lim,H.S.J., Yeo,Z.Y., Ng,L.C., Hapuarachchi,H.C.	National Environment Agency, Environmental Health Institute	Singapore	2021-07-09T00:00:00Z	SG(EHI)D2/47038Y15	Dengue virus	ssRNA(+)	1485	Singapore	Singapore	Homo sapiens	blood	2015
MW510504	Yenamandra,S.P., Koo,C., Chiang,S., Lim,H.S.J., Yeo,Z.Y., Ng,L.C., Hapuarachchi,H.C.	National Environment Agency, Environmental Health Institute	Singapore	2021-07-09T00:00:00Z	SG(EHI)D2/47236Y15	Dengue virus	ssRNA(+)	1485	Singapore	Singapore	Homo sapiens	blood	2015
MW510505	Yenamandra,S.P., Koo,C., Chiang,S., Lim,H.S.J., Yeo,Z.Y., Ng,L.C., Hapuarachchi,H.C.	National Environment Agency, Environmental Health Institute	Singapore	2021-07-09T00:00:00Z	SG(EHI)D2/47717Y15	Dengue virus	ssRNA(+)	1485	Singapore	Singapore	Homo sapiens	blood	2015
MW510506	Yenamandra,S.P., Koo,C., Chiang,S., Lim,H.S.J., Yeo,Z.Y., Ng,L.C., Hapuarachchi,H.C.	National Environment Agency, Environmental Health Institute	Singapore	2021-07-09T00:00:00Z	SG(EHI)D2/47131Y15	Dengue virus	ssRNA(+)	1485	Singapore	Singapore	Homo sapiens	blood	2015
MW510507	Yenamandra,S.P., Koo,C., Chiang,S., Lim,H.S.J., Yeo,Z.Y., Ng,L.C., Hapuarachchi,H.C.	National Environment Agency, Environmental Health Institute	Singapore	2021-07-09T00:00:00Z	SG(EHI)D2/47774Y15	Dengue virus	ssRNA(+)	1485	Singapore	Singapore	Homo sapiens	blood	2015
MW510508	Yenamandra,S.P., Koo,C., Chiang,S., Lim,H.S.J., Yeo,Z.Y., Ng,L.C., Hapuarachchi,H.C.	National Environment Agency, Environmental Health Institute	Singapore	2021-07-09T00:00:00Z	SG(EHI)D2/47007Y15	Dengue virus	ssRNA(+)	1485	Singapore	Singapore	Homo sapiens	blood	2015
MW510509	Yenamandra,S.P., Koo,C., Chiang,S., Lim,H.S.J., Yeo,Z.Y., Ng,L.C., Hapuarachchi,H.C.	National Environment Agency, Environmental Health Institute	Singapore	2021-07-09T00:00:00Z	SG(EHI)D2/47692Y15	Dengue virus	ssRNA(+)	1485	Singapore	Singapore	Homo sapiens	blood	2015
MW510510	Yenamandra,S.P., Koo,C., Chiang,S., Lim,H.S.J., Yeo,Z.Y., Ng,L.C., Hapuarachchi,H.C.	National Environment Agency, Environmental Health Institute	Singapore	2021-07-09T00:00:00Z	SG(EHI)D2/48492Y15	Dengue virus	ssRNA(+)	1485	Singapore	Singapore	Homo sapiens	blood	2015
MW510511	Yenamandra,S.P., Koo,C., Chiang,S., Lim,H.S.J., Yeo,Z.Y., Ng,L.C., Hapuarachchi,H.C.	National Environment Agency, Environmental Health Institute	Singapore	2021-07-09T00:00:00Z	SG(EHI)D2/48788Y15	Dengue virus	ssRNA(+)	1485	Singapore	Singapore	Homo sapiens	blood	2015
MW510512	Yenamandra,S.P., Koo,C., Chiang,S., Lim,H.S.J., Yeo,Z.Y., Ng,L.C., Hapuarachchi,H.C.	National Environment Agency, Environmental Health Institute	Singapore	2021-07-09T00:00:00Z	SG(EHI)D2/48742Y15	Dengue virus	ssRNA(+)	1485	Singapore	Singapore	Homo sapiens	blood	2015
MW510513	Yenamandra,S.P., Koo,C., Chiang,S., Lim,H.S.J., Yeo,Z.Y., Ng,L.C., Hapuarachchi,H.C.	National Environment Agency, Environmental Health Institute	Singapore	2021-07-09T00:00:00Z	SG(EHI)D2/48679Y15	Dengue virus	ssRNA(+)	1485	Singapore	Singapore	Homo sapiens	blood	2015
MW510514	Yenamandra,S.P., Koo,C., Chiang,S., Lim,H.S.J., Yeo,Z.Y., Ng,L.C., Hapuarachchi,H.C.	National Environment Agency, Environmental Health Institute	Singapore	2021-07-09T00:00:00Z	SG(EHI)D2/49736Y15	Dengue virus	ssRNA(+)	1485	Singapore	Singapore	Homo sapiens	blood	2015
MW510515	Yenamandra,S.P., Koo,C., Chiang,S., Lim,H.S.J., Yeo,Z.Y., Ng,L.C., Hapuarachchi,H.C.	National Environment Agency, Environmental Health Institute	Singapore	2021-07-09T00:00:00Z	SG(EHI)D2/50286Y15	Dengue virus	ssRNA(+)	1485	Singapore	Singapore	Homo sapiens	blood	2015
MW510516	Yenamandra,S.P., Koo,C., Chiang,S., Lim,H.S.J., Yeo,Z.Y., Ng,L.C., Hapuarachchi,H.C.	National Environment Agency, Environmental Health Institute	Singapore	2021-07-09T00:00:00Z	SG(EHI)D2/50060Y15	Dengue virus	ssRNA(+)	1485	Singapore	Singapore	Homo sapiens	blood	2015
MW510517	Yenamandra,S.P., Koo,C., Chiang,S., Lim,H.S.J., Yeo,Z.Y., Ng,L.C., Hapuarachchi,H.C.	National Environment Agency, Environmental Health Institute	Singapore	2021-07-09T00:00:00Z	SG(EHI)D2/50247Y15	Dengue virus	ssRNA(+)	1485	Singapore	Singapore	Homo sapiens	blood	2015
MW510518	Yenamandra,S.P., Koo,C., Chiang,S., Lim,H.S.J., Yeo,Z.Y., Ng,L.C., Hapuarachchi,H.C.	National Environment Agency, Environmental Health Institute	Singapore	2021-07-09T00:00:00Z	SG(EHI)D2/50373Y15	Dengue virus	ssRNA(+)	1485	Singapore	Singapore	Homo sapiens	blood	2015
MW510519	Yenamandra,S.P., Koo,C., Chiang,S., Lim,H.S.J., Yeo,Z.Y., Ng,L.C., Hapuarachchi,H.C.	National Environment Agency, Environmental Health Institute	Singapore	2021-07-09T00:00:00Z	SG(EHI)D2/50598Y15	Dengue virus	ssRNA(+)	1485	Singapore	Singapore	Homo sapiens	blood	2015
MW510520	Yenamandra,S.P., Koo,C., Chiang,S., Lim,H.S.J., Yeo,Z.Y., Ng,L.C., Hapuarachchi,H.C.	National Environment Agency, Environmental Health Institute	Singapore	2021-07-09T00:00:00Z	SG(EHI)D2/50375Y15	Dengue virus	ssRNA(+)	1485	Singapore	Singapore	Homo sapiens	blood	2015
MW510521	Yenamandra,S.P., Koo,C., Chiang,S., Lim,H.S.J., Yeo,Z.Y., Ng,L.C., Hapuarachchi,H.C.	National Environment Agency, Environmental Health Institute	Singapore	2021-07-09T00:00:00Z	SG(EHI)D2/50021Y15	Dengue virus	ssRNA(+)	1485	Singapore	Singapore	Homo sapiens	blood	2015
MW510522	Yenamandra,S.P., Koo,C., Chiang,S., Lim,H.S.J., Yeo,Z.Y., Ng,L.C., Hapuarachchi,H.C.	National Environment Agency, Environmental Health Institute	Singapore	2021-07-09T00:00:00Z	SG(EHI)D2/51297Y15	Dengue virus	ssRNA(+)	1485	Singapore	Singapore	Homo sapiens	blood	2015
MW510523	Yenamandra,S.P., Koo,C., Chiang,S., Lim,H.S.J., Yeo,Z.Y., Ng,L.C., Hapuarachchi,H.C.	National Environment Agency, Environmental Health Institute	Singapore	2021-07-09T00:00:00Z	SG(EHI)D2/51080Y15	Dengue virus	ssRNA(+)	1485	Singapore	Singapore	Homo sapiens	blood	2015
MW510524	Yenamandra,S.P., Koo,C., Chiang,S., Lim,H.S.J., Yeo,Z.Y., Ng,L.C., Hapuarachchi,H.C.	National Environment Agency, Environmental Health Institute	Singapore	2021-07-09T00:00:00Z	SG(EHI)D2/51931Y15	Dengue virus	ssRNA(+)	1485	Singapore	Singapore	Homo sapiens	blood	2015
MW510525	Yenamandra,S.P., Koo,C., Chiang,S., Lim,H.S.J., Yeo,Z.Y., Ng,L.C., Hapuarachchi,H.C.	National Environment Agency, Environmental Health Institute	Singapore	2021-07-09T00:00:00Z	SG(EHI)D2/51866Y15	Dengue virus	ssRNA(+)	1485	Singapore	Singapore	Homo sapiens	blood	2015
MW510526	Yenamandra,S.P., Koo,C., Chiang,S., Lim,H.S.J., Yeo,Z.Y., Ng,L.C., Hapuarachchi,H.C.	National Environment Agency, Environmental Health Institute	Singapore	2021-07-09T00:00:00Z	SG(EHI)D2/06836Y15	Dengue virus	ssRNA(+)	1485	Singapore	Singapore	Homo sapiens	blood	2015
MW510527	Yenamandra,S.P., Koo,C., Chiang,S., Lim,H.S.J., Yeo,Z.Y., Ng,L.C., Hapuarachchi,H.C.	National Environment Agency, Environmental Health Institute	Singapore	2021-07-09T00:00:00Z	SG(EHI)D2/06904Y15	Dengue virus	ssRNA(+)	1485	Singapore	Singapore	Homo sapiens	blood	2015
MW510528	Yenamandra,S.P., Koo,C., Chiang,S., Lim,H.S.J., Yeo,Z.Y., Ng,L.C., Hapuarachchi,H.C.	National Environment Agency, Environmental Health Institute	Singapore	2021-07-09T00:00:00Z	SG(EHI)D2/06936Y15	Dengue virus	ssRNA(+)	1485	Singapore	Singapore	Homo sapiens	blood	2015
MW510529	Yenamandra,S.P., Koo,C., Chiang,S., Lim,H.S.J., Yeo,Z.Y., Ng,L.C., Hapuarachchi,H.C.	National Environment Agency, Environmental Health Institute	Singapore	2021-07-09T00:00:00Z	SG(EHI)D2/52809Y15	Dengue virus	ssRNA(+)	1485	Singapore	Singapore	Homo sapiens	blood	2015
MW510530	Yenamandra,S.P., Koo,C., Chiang,S., Lim,H.S.J., Yeo,Z.Y., Ng,L.C., Hapuarachchi,H.C.	National Environment Agency, Environmental Health Institute	Singapore	2021-07-09T00:00:00Z	SG(EHI)D2/30381Y15	Dengue virus	ssRNA(+)	1485	Singapore	Singapore	Homo sapiens	blood	2015
MW510531	Yenamandra,S.P., Koo,C., Chiang,S., Lim,H.S.J., Yeo,Z.Y., Ng,L.C., Hapuarachchi,H.C.	National Environment Agency, Environmental Health Institute	Singapore	2021-07-09T00:00:00Z	SG(EHI)D2/31942Y15	Dengue virus	ssRNA(+)	1485	Singapore	Singapore	Homo sapiens	blood	2015
MW510532	Yenamandra,S.P., Koo,C., Chiang,S., Lim,H.S.J., Yeo,Z.Y., Ng,L.C., Hapuarachchi,H.C.	National Environment Agency, Environmental Health Institute	Singapore	2021-07-09T00:00:00Z	SG(EHI)D2/51773Y15	Dengue virus	ssRNA(+)	1485	Singapore	Singapore	Homo sapiens	blood	2015
MW510533	Yenamandra,S.P., Koo,C., Chiang,S., Lim,H.S.J., Yeo,Z.Y., Ng,L.C., Hapuarachchi,H.C.	National Environment Agency, Environmental Health Institute	Singapore	2021-07-09T00:00:00Z	SG(EHI)D2/01017Y15	Dengue virus	ssRNA(+)	1485	Singapore	Singapore	Homo sapiens	blood	2015
MW510534	Yenamandra,S.P., Koo,C., Chiang,S., Lim,H.S.J., Yeo,Z.Y., Ng,L.C., Hapuarachchi,H.C.	National Environment Agency, Environmental Health Institute	Singapore	2021-07-09T00:00:00Z	SG(EHI)D2/01028Y15	Dengue virus	ssRNA(+)	1485	Singapore	Singapore	Homo sapiens	blood	2015
MW510535	Yenamandra,S.P., Koo,C., Chiang,S., Lim,H.S.J., Yeo,Z.Y., Ng,L.C., Hapuarachchi,H.C.	National Environment Agency, Environmental Health Institute	Singapore	2021-07-09T00:00:00Z	SG(EHI)D2/01037Y15	Dengue virus	ssRNA(+)	1485	Singapore	Singapore	Homo sapiens	blood	2015
MW510536	Yenamandra,S.P., Koo,C., Chiang,S., Lim,H.S.J., Yeo,Z.Y., Ng,L.C., Hapuarachchi,H.C.	National Environment Agency, Environmental Health Institute	Singapore	2021-07-09T00:00:00Z	SG(EHI)D2/01039Y15	Dengue virus	ssRNA(+)	1485	Singapore	Singapore	Homo sapiens	blood	2015
MW510537	Yenamandra,S.P., Koo,C., Chiang,S., Lim,H.S.J., Yeo,Z.Y., Ng,L.C., Hapuarachchi,H.C.	National Environment Agency, Environmental Health Institute	Singapore	2021-07-09T00:00:00Z	SG(EHI)D2/01041Y15	Dengue virus	ssRNA(+)	1485	Singapore	Singapore	Homo sapiens	blood	2015
MW510538	Yenamandra,S.P., Koo,C., Chiang,S., Lim,H.S.J., Yeo,Z.Y., Ng,L.C., Hapuarachchi,H.C.	National Environment Agency, Environmental Health Institute	Singapore	2021-07-09T00:00:00Z	SG(EHI)D2/01823Y16	Dengue virus	ssRNA(+)	1485	Singapore	Singapore	Homo sapiens	blood	2016
MW510539	Yenamandra,S.P., Koo,C., Chiang,S., Lim,H.S.J., Yeo,Z.Y., Ng,L.C., Hapuarachchi,H.C.	National Environment Agency, Environmental Health Institute	Singapore	2021-07-09T00:00:00Z	SG(EHI)D2/01132Y16	Dengue virus	ssRNA(+)	1485	Singapore	Singapore	Homo sapiens	blood	2016
MW510540	Yenamandra,S.P., Koo,C., Chiang,S., Lim,H.S.J., Yeo,Z.Y., Ng,L.C., Hapuarachchi,H.C.	National Environment Agency, Environmental Health Institute	Singapore	2021-07-09T00:00:00Z	SG(EHI)D2/01178Y16	Dengue virus	ssRNA(+)	1485	Singapore	Singapore	Homo sapiens	blood	2016
MW510541	Yenamandra,S.P., Koo,C., Chiang,S., Lim,H.S.J., Yeo,Z.Y., Ng,L.C., Hapuarachchi,H.C.	National Environment Agency, Environmental Health Institute	Singapore	2021-07-09T00:00:00Z	SG(EHI)D2/01458Y16	Dengue virus	ssRNA(+)	1485	Singapore	Singapore	Homo sapiens	blood	2016
MW510542	Yenamandra,S.P., Koo,C., Chiang,S., Lim,H.S.J., Yeo,Z.Y., Ng,L.C., Hapuarachchi,H.C.	National Environment Agency, Environmental Health Institute	Singapore	2021-07-09T00:00:00Z	SG(EHI)D2/01500Y16	Dengue virus	ssRNA(+)	1485	Singapore	Singapore	Homo sapiens	blood	2016
MW510543	Yenamandra,S.P., Koo,C., Chiang,S., Lim,H.S.J., Yeo,Z.Y., Ng,L.C., Hapuarachchi,H.C.	National Environment Agency, Environmental Health Institute	Singapore	2021-07-09T00:00:00Z	SG(EHI)D2/01997Y16	Dengue virus	ssRNA(+)	1485	Singapore	Singapore	Homo sapiens	blood	2016
MW510544	Yenamandra,S.P., Koo,C., Chiang,S., Lim,H.S.J., Yeo,Z.Y., Ng,L.C., Hapuarachchi,H.C.	National Environment Agency, Environmental Health Institute	Singapore	2021-07-09T00:00:00Z	SG(EHI)D2/01581Y16	Dengue virus	ssRNA(+)	1485	Singapore	Singapore	Homo sapiens	blood	2016
MW510545	Yenamandra,S.P., Koo,C., Chiang,S., Lim,H.S.J., Yeo,Z.Y., Ng,L.C., Hapuarachchi,H.C.	National Environment Agency, Environmental Health Institute	Singapore	2021-07-09T00:00:00Z	SG(EHI)D2/01205Y16	Dengue virus	ssRNA(+)	1485	Singapore	Singapore	Homo sapiens	blood	2016
MW510546	Yenamandra,S.P., Koo,C., Chiang,S., Lim,H.S.J., Yeo,Z.Y., Ng,L.C., Hapuarachchi,H.C.	National Environment Agency, Environmental Health Institute	Singapore	2021-07-09T00:00:00Z	SG(EHI)D2/01423Y16	Dengue virus	ssRNA(+)	1485	Singapore	Singapore	Homo sapiens	blood	2016
MW510547	Yenamandra,S.P., Koo,C., Chiang,S., Lim,H.S.J., Yeo,Z.Y., Ng,L.C., Hapuarachchi,H.C.	National Environment Agency, Environmental Health Institute	Singapore	2021-07-09T00:00:00Z	SG(EHI)D2/01764Y16	Dengue virus	ssRNA(+)	1485	Singapore	Singapore	Homo sapiens	blood	2016
MW510548	Yenamandra,S.P., Koo,C., Chiang,S., Lim,H.S.J., Yeo,Z.Y., Ng,L.C., Hapuarachchi,H.C.	National Environment Agency, Environmental Health Institute	Singapore	2021-07-09T00:00:00Z	SG(EHI)D2/01930Y16	Dengue virus	ssRNA(+)	1485	Singapore	Singapore	Homo sapiens	blood	2016
MW510549	Yenamandra,S.P., Koo,C., Chiang,S., Lim,H.S.J., Yeo,Z.Y., Ng,L.C., Hapuarachchi,H.C.	National Environment Agency, Environmental Health Institute	Singapore	2021-07-09T00:00:00Z	SG(EHI)D2/01047Y16	Dengue virus	ssRNA(+)	1485	Singapore	Singapore	Homo sapiens	blood	2016
MW510550	Yenamandra,S.P., Koo,C., Chiang,S., Lim,H.S.J., Yeo,Z.Y., Ng,L.C., Hapuarachchi,H.C.	National Environment Agency, Environmental Health Institute	Singapore	2021-07-09T00:00:00Z	SG(EHI)D2/02403Y16	Dengue virus	ssRNA(+)	1485	Singapore	Singapore	Homo sapiens	blood	2016
MW510551	Yenamandra,S.P., Koo,C., Chiang,S., Lim,H.S.J., Yeo,Z.Y., Ng,L.C., Hapuarachchi,H.C.	National Environment Agency, Environmental Health Institute	Singapore	2021-07-09T00:00:00Z	SG(EHI)D2/02687Y16	Dengue virus	ssRNA(+)	1485	Singapore	Singapore	Homo sapiens	blood	2016
MW510552	Yenamandra,S.P., Koo,C., Chiang,S., Lim,H.S.J., Yeo,Z.Y., Ng,L.C., Hapuarachchi,H.C.	National Environment Agency, Environmental Health Institute	Singapore	2021-07-09T00:00:00Z	SG(EHI)D2/02075Y16	Dengue virus	ssRNA(+)	1485	Singapore	Singapore	Homo sapiens	blood	2016
MW510553	Yenamandra,S.P., Koo,C., Chiang,S., Lim,H.S.J., Yeo,Z.Y., Ng,L.C., Hapuarachchi,H.C.	National Environment Agency, Environmental Health Institute	Singapore	2021-07-09T00:00:00Z	SG(EHI)D2/02406Y16	Dengue virus	ssRNA(+)	1485	Singapore	Singapore	Homo sapiens	blood	2016
MW510554	Yenamandra,S.P., Koo,C., Chiang,S., Lim,H.S.J., Yeo,Z.Y., Ng,L.C., Hapuarachchi,H.C.	National Environment Agency, Environmental Health Institute	Singapore	2021-07-09T00:00:00Z	SG(EHI)D2/02504Y16	Dengue virus	ssRNA(+)	1485	Singapore	Singapore	Homo sapiens	blood	2016
MW510555	Yenamandra,S.P., Koo,C., Chiang,S., Lim,H.S.J., Yeo,Z.Y., Ng,L.C., Hapuarachchi,H.C.	National Environment Agency, Environmental Health Institute	Singapore	2021-07-09T00:00:00Z	SG(EHI)D2/02026Y16	Dengue virus	ssRNA(+)	1485	Singapore	Singapore	Homo sapiens	blood	2016
MW510556	Yenamandra,S.P., Koo,C., Chiang,S., Lim,H.S.J., Yeo,Z.Y., Ng,L.C., Hapuarachchi,H.C.	National Environment Agency, Environmental Health Institute	Singapore	2021-07-09T00:00:00Z	SG(EHI)D2/02102Y16	Dengue virus	ssRNA(+)	1485	Singapore	Singapore	Homo sapiens	blood	2016
MW510557	Yenamandra,S.P., Koo,C., Chiang,S., Lim,H.S.J., Yeo,Z.Y., Ng,L.C., Hapuarachchi,H.C.	National Environment Agency, Environmental Health Institute	Singapore	2021-07-09T00:00:00Z	SG(EHI)D2/02271Y16	Dengue virus	ssRNA(+)	1485	Singapore	Singapore	Homo sapiens	blood	2016
MW510558	Yenamandra,S.P., Koo,C., Chiang,S., Lim,H.S.J., Yeo,Z.Y., Ng,L.C., Hapuarachchi,H.C.	National Environment Agency, Environmental Health Institute	Singapore	2021-07-09T00:00:00Z	SG(EHI)D2/02826Y16	Dengue virus	ssRNA(+)	1485	Singapore	Singapore	Homo sapiens	blood	2016
MW510559	Yenamandra,S.P., Koo,C., Chiang,S., Lim,H.S.J., Yeo,Z.Y., Ng,L.C., Hapuarachchi,H.C.	National Environment Agency, Environmental Health Institute	Singapore	2021-07-09T00:00:00Z	SG(EHI)D2/02790Y16	Dengue virus	ssRNA(+)	1485	Singapore	Singapore	Homo sapiens	blood	2016
MW510560	Yenamandra,S.P., Koo,C., Chiang,S., Lim,H.S.J., Yeo,Z.Y., Ng,L.C., Hapuarachchi,H.C.	National Environment Agency, Environmental Health Institute	Singapore	2021-07-09T00:00:00Z	SG(EHI)D2/03350Y16	Dengue virus	ssRNA(+)	1485	Singapore	Singapore	Homo sapiens	blood	2016
MW510561	Yenamandra,S.P., Koo,C., Chiang,S., Lim,H.S.J., Yeo,Z.Y., Ng,L.C., Hapuarachchi,H.C.	National Environment Agency, Environmental Health Institute	Singapore	2021-07-09T00:00:00Z	SG(EHI)D2/03532Y16	Dengue virus	ssRNA(+)	1485	Singapore	Singapore	Homo sapiens	blood	2016
MW510562	Yenamandra,S.P., Koo,C., Chiang,S., Lim,H.S.J., Yeo,Z.Y., Ng,L.C., Hapuarachchi,H.C.	National Environment Agency, Environmental Health Institute	Singapore	2021-07-09T00:00:00Z	SG(EHI)D2/03575Y16	Dengue virus	ssRNA(+)	1485	Singapore	Singapore	Homo sapiens	blood	2016
MW510563	Yenamandra,S.P., Koo,C., Chiang,S., Lim,H.S.J., Yeo,Z.Y., Ng,L.C., Hapuarachchi,H.C.	National Environment Agency, Environmental Health Institute	Singapore	2021-07-09T00:00:00Z	SG(EHI)D2/03125Y16	Dengue virus	ssRNA(+)	1485	Singapore	Singapore	Homo sapiens	blood	2016
MW510564	Yenamandra,S.P., Koo,C., Chiang,S., Lim,H.S.J., Yeo,Z.Y., Ng,L.C., Hapuarachchi,H.C.	National Environment Agency, Environmental Health Institute	Singapore	2021-07-09T00:00:00Z	SG(EHI)D2/03395Y16	Dengue virus	ssRNA(+)	1485	Singapore	Singapore	Homo sapiens	blood	2016
MW510565	Yenamandra,S.P., Koo,C., Chiang,S., Lim,H.S.J., Yeo,Z.Y., Ng,L.C., Hapuarachchi,H.C.	National Environment Agency, Environmental Health Institute	Singapore	2021-07-09T00:00:00Z	SG(EHI)D2/03006Y16	Dengue virus	ssRNA(+)	1485	Singapore	Singapore	Homo sapiens	blood	2016
MW510566	Yenamandra,S.P., Koo,C., Chiang,S., Lim,H.S.J., Yeo,Z.Y., Ng,L.C., Hapuarachchi,H.C.	National Environment Agency, Environmental Health Institute	Singapore	2021-07-09T00:00:00Z	SG(EHI)D2/04918Y16	Dengue virus	ssRNA(+)	1485	Singapore	Singapore	Homo sapiens	blood	2016
MW510567	Yenamandra,S.P., Koo,C., Chiang,S., Lim,H.S.J., Yeo,Z.Y., Ng,L.C., Hapuarachchi,H.C.	National Environment Agency, Environmental Health Institute	Singapore	2021-07-09T00:00:00Z	SG(EHI)D2/04911Y16	Dengue virus	ssRNA(+)	1485	Singapore	Singapore	Homo sapiens	blood	2016
MW510568	Yenamandra,S.P., Koo,C., Chiang,S., Lim,H.S.J., Yeo,Z.Y., Ng,L.C., Hapuarachchi,H.C.	National Environment Agency, Environmental Health Institute	Singapore	2021-07-09T00:00:00Z	SG(EHI)D2/04243Y16	Dengue virus	ssRNA(+)	1485	Singapore	Singapore	Homo sapiens	blood	2016
MW510569	Yenamandra,S.P., Koo,C., Chiang,S., Lim,H.S.J., Yeo,Z.Y., Ng,L.C., Hapuarachchi,H.C.	National Environment Agency, Environmental Health Institute	Singapore	2021-07-09T00:00:00Z	SG(EHI)D2/04548Y16	Dengue virus	ssRNA(+)	1485	Singapore	Singapore	Homo sapiens	blood	2016
MW510570	Yenamandra,S.P., Koo,C., Chiang,S., Lim,H.S.J., Yeo,Z.Y., Ng,L.C., Hapuarachchi,H.C.	National Environment Agency, Environmental Health Institute	Singapore	2021-07-09T00:00:00Z	SG(EHI)D2/04551Y16	Dengue virus	ssRNA(+)	1485	Singapore	Singapore	Homo sapiens	blood	2016
MW510571	Yenamandra,S.P., Koo,C., Chiang,S., Lim,H.S.J., Yeo,Z.Y., Ng,L.C., Hapuarachchi,H.C.	National Environment Agency, Environmental Health Institute	Singapore	2021-07-09T00:00:00Z	SG(EHI)D2/04499Y16	Dengue virus	ssRNA(+)	1485	Singapore	Singapore	Homo sapiens	blood	2016
MW510572	Yenamandra,S.P., Koo,C., Chiang,S., Lim,H.S.J., Yeo,Z.Y., Ng,L.C., Hapuarachchi,H.C.	National Environment Agency, Environmental Health Institute	Singapore	2021-07-09T00:00:00Z	SG(EHI)D2/04592Y16	Dengue virus	ssRNA(+)	1485	Singapore	Singapore	Homo sapiens	blood	2016
MW510573	Yenamandra,S.P., Koo,C., Chiang,S., Lim,H.S.J., Yeo,Z.Y., Ng,L.C., Hapuarachchi,H.C.	National Environment Agency, Environmental Health Institute	Singapore	2021-07-09T00:00:00Z	SG(EHI)D2/04992Y16	Dengue virus	ssRNA(+)	1485	Singapore	Singapore	Homo sapiens	blood	2016
MW510574	Yenamandra,S.P., Koo,C., Chiang,S., Lim,H.S.J., Yeo,Z.Y., Ng,L.C., Hapuarachchi,H.C.	National Environment Agency, Environmental Health Institute	Singapore	2021-07-09T00:00:00Z	SG(EHI)D2/04099Y16	Dengue virus	ssRNA(+)	1485	Singapore	Singapore	Homo sapiens	blood	2016
MW510575	Yenamandra,S.P., Koo,C., Chiang,S., Lim,H.S.J., Yeo,Z.Y., Ng,L.C., Hapuarachchi,H.C.	National Environment Agency, Environmental Health Institute	Singapore	2021-07-09T00:00:00Z	SG(EHI)D2/04761Y16	Dengue virus	ssRNA(+)	1485	Singapore	Singapore	Homo sapiens	blood	2016
MW510576	Yenamandra,S.P., Koo,C., Chiang,S., Lim,H.S.J., Yeo,Z.Y., Ng,L.C., Hapuarachchi,H.C.	National Environment Agency, Environmental Health Institute	Singapore	2021-07-09T00:00:00Z	SG(EHI)D2/05354Y16	Dengue virus	ssRNA(+)	1485	Singapore	Singapore	Homo sapiens	blood	2016
MW510577	Yenamandra,S.P., Koo,C., Chiang,S., Lim,H.S.J., Yeo,Z.Y., Ng,L.C., Hapuarachchi,H.C.	National Environment Agency, Environmental Health Institute	Singapore	2021-07-09T00:00:00Z	SG(EHI)D2/05250Y16	Dengue virus	ssRNA(+)	1485	Singapore	Singapore	Homo sapiens	blood	2016
MW510578	Yenamandra,S.P., Koo,C., Chiang,S., Lim,H.S.J., Yeo,Z.Y., Ng,L.C., Hapuarachchi,H.C.	National Environment Agency, Environmental Health Institute	Singapore	2021-07-09T00:00:00Z	SG(EHI)D2/05793Y16	Dengue virus	ssRNA(+)	1485	Singapore	Singapore	Homo sapiens	blood	2016
MW510579	Yenamandra,S.P., Koo,C., Chiang,S., Lim,H.S.J., Yeo,Z.Y., Ng,L.C., Hapuarachchi,H.C.	National Environment Agency, Environmental Health Institute	Singapore	2021-07-09T00:00:00Z	SG(EHI)D2/05408Y16	Dengue virus	ssRNA(+)	1485	Singapore	Singapore	Homo sapiens	blood	2016
MW510580	Yenamandra,S.P., Koo,C., Chiang,S., Lim,H.S.J., Yeo,Z.Y., Ng,L.C., Hapuarachchi,H.C.	National Environment Agency, Environmental Health Institute	Singapore	2021-07-09T00:00:00Z	SG(EHI)D2/05775Y16	Dengue virus	ssRNA(+)	1485	Singapore	Singapore	Homo sapiens	blood	2016
MW510581	Yenamandra,S.P., Koo,C., Chiang,S., Lim,H.S.J., Yeo,Z.Y., Ng,L.C., Hapuarachchi,H.C.	National Environment Agency, Environmental Health Institute	Singapore	2021-07-09T00:00:00Z	SG(EHI)D2/05053Y16	Dengue virus	ssRNA(+)	1485	Singapore	Singapore	Homo sapiens	blood	2016
MW510582	Yenamandra,S.P., Koo,C., Chiang,S., Lim,H.S.J., Yeo,Z.Y., Ng,L.C., Hapuarachchi,H.C.	National Environment Agency, Environmental Health Institute	Singapore	2021-07-09T00:00:00Z	SG(EHI)D2/05472Y16	Dengue virus	ssRNA(+)	1485	Singapore	Singapore	Homo sapiens	blood	2016
MW510583	Yenamandra,S.P., Koo,C., Chiang,S., Lim,H.S.J., Yeo,Z.Y., Ng,L.C., Hapuarachchi,H.C.	National Environment Agency, Environmental Health Institute	Singapore	2021-07-09T00:00:00Z	SG(EHI)D2/06243Y16	Dengue virus	ssRNA(+)	1485	Singapore	Singapore	Homo sapiens	blood	2016
MW510584	Yenamandra,S.P., Koo,C., Chiang,S., Lim,H.S.J., Yeo,Z.Y., Ng,L.C., Hapuarachchi,H.C.	National Environment Agency, Environmental Health Institute	Singapore	2021-07-09T00:00:00Z	SG(EHI)D2/06305Y16	Dengue virus	ssRNA(+)	1485	Singapore	Singapore	Homo sapiens	blood	2016
MW510585	Yenamandra,S.P., Koo,C., Chiang,S., Lim,H.S.J., Yeo,Z.Y., Ng,L.C., Hapuarachchi,H.C.	National Environment Agency, Environmental Health Institute	Singapore	2021-07-09T00:00:00Z	SG(EHI)D2/07327Y16	Dengue virus	ssRNA(+)	1485	Singapore	Singapore	Homo sapiens	blood	2016
MW510586	Yenamandra,S.P., Koo,C., Chiang,S., Lim,H.S.J., Yeo,Z.Y., Ng,L.C., Hapuarachchi,H.C.	National Environment Agency, Environmental Health Institute	Singapore	2021-07-09T00:00:00Z	SG(EHI)D2/07872Y16	Dengue virus	ssRNA(+)	1485	Singapore	Singapore	Homo sapiens	blood	2016
MW510587	Yenamandra,S.P., Koo,C., Chiang,S., Lim,H.S.J., Yeo,Z.Y., Ng,L.C., Hapuarachchi,H.C.	National Environment Agency, Environmental Health Institute	Singapore	2021-07-09T00:00:00Z	SG(EHI)D2/07383Y16	Dengue virus	ssRNA(+)	1485	Singapore	Singapore	Homo sapiens	blood	2016
MW510588	Yenamandra,S.P., Koo,C., Chiang,S., Lim,H.S.J., Yeo,Z.Y., Ng,L.C., Hapuarachchi,H.C.	National Environment Agency, Environmental Health Institute	Singapore	2021-07-09T00:00:00Z	SG(EHI)D2/07376Y16	Dengue virus	ssRNA(+)	1485	Singapore	Singapore	Homo sapiens	blood	2016
MW510589	Yenamandra,S.P., Koo,C., Chiang,S., Lim,H.S.J., Yeo,Z.Y., Ng,L.C., Hapuarachchi,H.C.	National Environment Agency, Environmental Health Institute	Singapore	2021-07-09T00:00:00Z	SG(EHI)D2/07129Y16	Dengue virus	ssRNA(+)	1485	Singapore	Singapore	Homo sapiens	blood	2016
MW510590	Yenamandra,S.P., Koo,C., Chiang,S., Lim,H.S.J., Yeo,Z.Y., Ng,L.C., Hapuarachchi,H.C.	National Environment Agency, Environmental Health Institute	Singapore	2021-07-09T00:00:00Z	SG(EHI)D2/07694Y16	Dengue virus	ssRNA(+)	1485	Singapore	Singapore	Homo sapiens	blood	2016
MW510591	Yenamandra,S.P., Koo,C., Chiang,S., Lim,H.S.J., Yeo,Z.Y., Ng,L.C., Hapuarachchi,H.C.	National Environment Agency, Environmental Health Institute	Singapore	2021-07-09T00:00:00Z	SG(EHI)D2/07899Y16	Dengue virus	ssRNA(+)	1485	Singapore	Singapore	Homo sapiens	blood	2016
MW510592	Yenamandra,S.P., Koo,C., Chiang,S., Lim,H.S.J., Yeo,Z.Y., Ng,L.C., Hapuarachchi,H.C.	National Environment Agency, Environmental Health Institute	Singapore	2021-07-09T00:00:00Z	SG(EHI)D2/07080Y16	Dengue virus	ssRNA(+)	1485	Singapore	Singapore	Homo sapiens	blood	2016
MW510593	Yenamandra,S.P., Koo,C., Chiang,S., Lim,H.S.J., Yeo,Z.Y., Ng,L.C., Hapuarachchi,H.C.	National Environment Agency, Environmental Health Institute	Singapore	2021-07-09T00:00:00Z	SG(EHI)D2/07137Y16	Dengue virus	ssRNA(+)	1485	Singapore	Singapore	Homo sapiens	blood	2016
MW510594	Yenamandra,S.P., Koo,C., Chiang,S., Lim,H.S.J., Yeo,Z.Y., Ng,L.C., Hapuarachchi,H.C.	National Environment Agency, Environmental Health Institute	Singapore	2021-07-09T00:00:00Z	SG(EHI)D2/07317Y16	Dengue virus	ssRNA(+)	1485	Singapore	Singapore	Homo sapiens	blood	2016
MW510595	Yenamandra,S.P., Koo,C., Chiang,S., Lim,H.S.J., Yeo,Z.Y., Ng,L.C., Hapuarachchi,H.C.	National Environment Agency, Environmental Health Institute	Singapore	2021-07-09T00:00:00Z	SG(EHI)D2/07425Y16	Dengue virus	ssRNA(+)	1485	Singapore	Singapore	Homo sapiens	blood	2016
MW510596	Yenamandra,S.P., Koo,C., Chiang,S., Lim,H.S.J., Yeo,Z.Y., Ng,L.C., Hapuarachchi,H.C.	National Environment Agency, Environmental Health Institute	Singapore	2021-07-09T00:00:00Z	SG(EHI)D2/08277Y16	Dengue virus	ssRNA(+)	1485	Singapore	Singapore	Homo sapiens	blood	2016
MW510597	Yenamandra,S.P., Koo,C., Chiang,S., Lim,H.S.J., Yeo,Z.Y., Ng,L.C., Hapuarachchi,H.C.	National Environment Agency, Environmental Health Institute	Singapore	2021-07-09T00:00:00Z	SG(EHI)D2/08861Y16	Dengue virus	ssRNA(+)	1485	Singapore	Singapore	Homo sapiens	blood	2016
MW510598	Yenamandra,S.P., Koo,C., Chiang,S., Lim,H.S.J., Yeo,Z.Y., Ng,L.C., Hapuarachchi,H.C.	National Environment Agency, Environmental Health Institute	Singapore	2021-07-09T00:00:00Z	SG(EHI)D2/08269Y16	Dengue virus	ssRNA(+)	1485	Singapore	Singapore	Homo sapiens	blood	2016
MW510599	Yenamandra,S.P., Koo,C., Chiang,S., Lim,H.S.J., Yeo,Z.Y., Ng,L.C., Hapuarachchi,H.C.	National Environment Agency, Environmental Health Institute	Singapore	2021-07-09T00:00:00Z	SG(EHI)D2/08453Y16	Dengue virus	ssRNA(+)	1485	Singapore	Singapore	Homo sapiens	blood	2016
MW510600	Yenamandra,S.P., Koo,C., Chiang,S., Lim,H.S.J., Yeo,Z.Y., Ng,L.C., Hapuarachchi,H.C.	National Environment Agency, Environmental Health Institute	Singapore	2021-07-09T00:00:00Z	SG(EHI)D2/08654Y16	Dengue virus	ssRNA(+)	1485	Singapore	Singapore	Homo sapiens	blood	2016
MW510601	Yenamandra,S.P., Koo,C., Chiang,S., Lim,H.S.J., Yeo,Z.Y., Ng,L.C., Hapuarachchi,H.C.	National Environment Agency, Environmental Health Institute	Singapore	2021-07-09T00:00:00Z	SG(EHI)D2/08464Y16	Dengue virus	ssRNA(+)	1485	Singapore	Singapore	Homo sapiens	blood	2016
MW510602	Yenamandra,S.P., Koo,C., Chiang,S., Lim,H.S.J., Yeo,Z.Y., Ng,L.C., Hapuarachchi,H.C.	National Environment Agency, Environmental Health Institute	Singapore	2021-07-09T00:00:00Z	SG(EHI)D2/08528Y16	Dengue virus	ssRNA(+)	1485	Singapore	Singapore	Homo sapiens	blood	2016
MW510603	Yenamandra,S.P., Koo,C., Chiang,S., Lim,H.S.J., Yeo,Z.Y., Ng,L.C., Hapuarachchi,H.C.	National Environment Agency, Environmental Health Institute	Singapore	2021-07-09T00:00:00Z	SG(EHI)D2/08978Y16	Dengue virus	ssRNA(+)	1485	Singapore	Singapore	Homo sapiens	blood	2016
MW510604	Yenamandra,S.P., Koo,C., Chiang,S., Lim,H.S.J., Yeo,Z.Y., Ng,L.C., Hapuarachchi,H.C.	National Environment Agency, Environmental Health Institute	Singapore	2021-07-09T00:00:00Z	SG(EHI)D2/08139Y16	Dengue virus	ssRNA(+)	1485	Singapore	Singapore	Homo sapiens	blood	2016
MW510605	Yenamandra,S.P., Koo,C., Chiang,S., Lim,H.S.J., Yeo,Z.Y., Ng,L.C., Hapuarachchi,H.C.	National Environment Agency, Environmental Health Institute	Singapore	2021-07-09T00:00:00Z	SG(EHI)D2/08983Y16	Dengue virus	ssRNA(+)	1485	Singapore	Singapore	Homo sapiens	blood	2016
MW510606	Yenamandra,S.P., Koo,C., Chiang,S., Lim,H.S.J., Yeo,Z.Y., Ng,L.C., Hapuarachchi,H.C.	National Environment Agency, Environmental Health Institute	Singapore	2021-07-09T00:00:00Z	SG(EHI)D2/08966Y16	Dengue virus	ssRNA(+)	1485	Singapore	Singapore	Homo sapiens	blood	2016
MW510607	Yenamandra,S.P., Koo,C., Chiang,S., Lim,H.S.J., Yeo,Z.Y., Ng,L.C., Hapuarachchi,H.C.	National Environment Agency, Environmental Health Institute	Singapore	2021-07-09T00:00:00Z	SG(EHI)D2/09710Y16	Dengue virus	ssRNA(+)	1485	Singapore	Singapore	Homo sapiens	blood	2016
MW510608	Yenamandra,S.P., Koo,C., Chiang,S., Lim,H.S.J., Yeo,Z.Y., Ng,L.C., Hapuarachchi,H.C.	National Environment Agency, Environmental Health Institute	Singapore	2021-07-09T00:00:00Z	SG(EHI)D2/09502Y16	Dengue virus	ssRNA(+)	1485	Singapore	Singapore	Homo sapiens	blood	2016
MW510609	Yenamandra,S.P., Koo,C., Chiang,S., Lim,H.S.J., Yeo,Z.Y., Ng,L.C., Hapuarachchi,H.C.	National Environment Agency, Environmental Health Institute	Singapore	2021-07-09T00:00:00Z	SG(EHI)D2/09349Y16	Dengue virus	ssRNA(+)	1485	Singapore	Singapore	Homo sapiens	blood	2016
MW510610	Yenamandra,S.P., Koo,C., Chiang,S., Lim,H.S.J., Yeo,Z.Y., Ng,L.C., Hapuarachchi,H.C.	National Environment Agency, Environmental Health Institute	Singapore	2021-07-09T00:00:00Z	SG(EHI)D2/09404Y16	Dengue virus	ssRNA(+)	1485	Singapore	Singapore	Homo sapiens	blood	2016
MW510611	Yenamandra,S.P., Koo,C., Chiang,S., Lim,H.S.J., Yeo,Z.Y., Ng,L.C., Hapuarachchi,H.C.	National Environment Agency, Environmental Health Institute	Singapore	2021-07-09T00:00:00Z	SG(EHI)D2/09881Y16	Dengue virus	ssRNA(+)	1485	Singapore	Singapore	Homo sapiens	blood	2016
MW510612	Yenamandra,S.P., Koo,C., Chiang,S., Lim,H.S.J., Yeo,Z.Y., Ng,L.C., Hapuarachchi,H.C.	National Environment Agency, Environmental Health Institute	Singapore	2021-07-09T00:00:00Z	SG(EHI)D2/09600Y16	Dengue virus	ssRNA(+)	1485	Singapore	Singapore	Homo sapiens	blood	2016
MW510613	Yenamandra,S.P., Koo,C., Chiang,S., Lim,H.S.J., Yeo,Z.Y., Ng,L.C., Hapuarachchi,H.C.	National Environment Agency, Environmental Health Institute	Singapore	2021-07-09T00:00:00Z	SG(EHI)D2/09280Y16	Dengue virus	ssRNA(+)	1485	Singapore	Singapore	Homo sapiens	blood	2016
MW510614	Yenamandra,S.P., Koo,C., Chiang,S., Lim,H.S.J., Yeo,Z.Y., Ng,L.C., Hapuarachchi,H.C.	National Environment Agency, Environmental Health Institute	Singapore	2021-07-09T00:00:00Z	SG(EHI)D2/09740Y16	Dengue virus	ssRNA(+)	1485	Singapore	Singapore	Homo sapiens	blood	2016
MW510615	Yenamandra,S.P., Koo,C., Chiang,S., Lim,H.S.J., Yeo,Z.Y., Ng,L.C., Hapuarachchi,H.C.	National Environment Agency, Environmental Health Institute	Singapore	2021-07-09T00:00:00Z	SG(EHI)D2/09776Y16	Dengue virus	ssRNA(+)	1485	Singapore	Singapore	Homo sapiens	blood	2016
MW510616	Yenamandra,S.P., Koo,C., Chiang,S., Lim,H.S.J., Yeo,Z.Y., Ng,L.C., Hapuarachchi,H.C.	National Environment Agency, Environmental Health Institute	Singapore	2021-07-09T00:00:00Z	SG(EHI)D2/09728Y16	Dengue virus	ssRNA(+)	1485	Singapore	Singapore	Homo sapiens	blood	2016
MW510617	Yenamandra,S.P., Koo,C., Chiang,S., Lim,H.S.J., Yeo,Z.Y., Ng,L.C., Hapuarachchi,H.C.	National Environment Agency, Environmental Health Institute	Singapore	2021-07-09T00:00:00Z	SG(EHI)D2/09268Y16	Dengue virus	ssRNA(+)	1485	Singapore	Singapore	Homo sapiens	blood	2016
MW510618	Yenamandra,S.P., Koo,C., Chiang,S., Lim,H.S.J., Yeo,Z.Y., Ng,L.C., Hapuarachchi,H.C.	National Environment Agency, Environmental Health Institute	Singapore	2021-07-09T00:00:00Z	SG(EHI)D2/10683Y16	Dengue virus	ssRNA(+)	1485	Singapore	Singapore	Homo sapiens	blood	2016
MW510619	Yenamandra,S.P., Koo,C., Chiang,S., Lim,H.S.J., Yeo,Z.Y., Ng,L.C., Hapuarachchi,H.C.	National Environment Agency, Environmental Health Institute	Singapore	2021-07-09T00:00:00Z	SG(EHI)D2/10000Y16	Dengue virus	ssRNA(+)	1485	Singapore	Singapore	Homo sapiens	blood	2016
MW510620	Yenamandra,S.P., Koo,C., Chiang,S., Lim,H.S.J., Yeo,Z.Y., Ng,L.C., Hapuarachchi,H.C.	National Environment Agency, Environmental Health Institute	Singapore	2021-07-09T00:00:00Z	SG(EHI)D2/10589Y16	Dengue virus	ssRNA(+)	1485	Singapore	Singapore	Homo sapiens	blood	2016
MW510621	Yenamandra,S.P., Koo,C., Chiang,S., Lim,H.S.J., Yeo,Z.Y., Ng,L.C., Hapuarachchi,H.C.	National Environment Agency, Environmental Health Institute	Singapore	2021-07-09T00:00:00Z	SG(EHI)D2/10769Y16	Dengue virus	ssRNA(+)	1485	Singapore	Singapore	Homo sapiens	blood	2016
MW510622	Yenamandra,S.P., Koo,C., Chiang,S., Lim,H.S.J., Yeo,Z.Y., Ng,L.C., Hapuarachchi,H.C.	National Environment Agency, Environmental Health Institute	Singapore	2021-07-09T00:00:00Z	SG(EHI)D2/10303Y16	Dengue virus	ssRNA(+)	1485	Singapore	Singapore	Homo sapiens	blood	2016
MW510623	Yenamandra,S.P., Koo,C., Chiang,S., Lim,H.S.J., Yeo,Z.Y., Ng,L.C., Hapuarachchi,H.C.	National Environment Agency, Environmental Health Institute	Singapore	2021-07-09T00:00:00Z	SG(EHI)D2/10282Y16	Dengue virus	ssRNA(+)	1485	Singapore	Singapore	Homo sapiens	blood	2016
MW510624	Yenamandra,S.P., Koo,C., Chiang,S., Lim,H.S.J., Yeo,Z.Y., Ng,L.C., Hapuarachchi,H.C.	National Environment Agency, Environmental Health Institute	Singapore	2021-07-09T00:00:00Z	SG(EHI)D2/11905Y16	Dengue virus	ssRNA(+)	1485	Singapore	Singapore	Homo sapiens	blood	2016
MW510625	Yenamandra,S.P., Koo,C., Chiang,S., Lim,H.S.J., Yeo,Z.Y., Ng,L.C., Hapuarachchi,H.C.	National Environment Agency, Environmental Health Institute	Singapore	2021-07-09T00:00:00Z	SG(EHI)D2/11077Y16	Dengue virus	ssRNA(+)	1485	Singapore	Singapore	Homo sapiens	blood	2016
MW510626	Yenamandra,S.P., Koo,C., Chiang,S., Lim,H.S.J., Yeo,Z.Y., Ng,L.C., Hapuarachchi,H.C.	National Environment Agency, Environmental Health Institute	Singapore	2021-07-09T00:00:00Z	SG(EHI)D2/11131Y16	Dengue virus	ssRNA(+)	1485	Singapore	Singapore	Homo sapiens	blood	2016
MW510627	Yenamandra,S.P., Koo,C., Chiang,S., Lim,H.S.J., Yeo,Z.Y., Ng,L.C., Hapuarachchi,H.C.	National Environment Agency, Environmental Health Institute	Singapore	2021-07-09T00:00:00Z	SG(EHI)D2/11082Y16	Dengue virus	ssRNA(+)	1485	Singapore	Singapore	Homo sapiens	blood	2016
MW510628	Yenamandra,S.P., Koo,C., Chiang,S., Lim,H.S.J., Yeo,Z.Y., Ng,L.C., Hapuarachchi,H.C.	National Environment Agency, Environmental Health Institute	Singapore	2021-07-09T00:00:00Z	SG(EHI)D2/12847Y16	Dengue virus	ssRNA(+)	1485	Singapore	Singapore	Homo sapiens	blood	2016
MW510629	Yenamandra,S.P., Koo,C., Chiang,S., Lim,H.S.J., Yeo,Z.Y., Ng,L.C., Hapuarachchi,H.C.	National Environment Agency, Environmental Health Institute	Singapore	2021-07-09T00:00:00Z	SG(EHI)D2/12444Y16	Dengue virus	ssRNA(+)	1485	Singapore	Singapore	Homo sapiens	blood	2016
MW510630	Yenamandra,S.P., Koo,C., Chiang,S., Lim,H.S.J., Yeo,Z.Y., Ng,L.C., Hapuarachchi,H.C.	National Environment Agency, Environmental Health Institute	Singapore	2021-07-09T00:00:00Z	SG(EHI)D2/12016Y16	Dengue virus	ssRNA(+)	1485	Singapore	Singapore	Homo sapiens	blood	2016
MW510631	Yenamandra,S.P., Koo,C., Chiang,S., Lim,H.S.J., Yeo,Z.Y., Ng,L.C., Hapuarachchi,H.C.	National Environment Agency, Environmental Health Institute	Singapore	2021-07-09T00:00:00Z	SG(EHI)D2/12831Y16	Dengue virus	ssRNA(+)	1485	Singapore	Singapore	Homo sapiens	blood	2016
MW510632	Yenamandra,S.P., Koo,C., Chiang,S., Lim,H.S.J., Yeo,Z.Y., Ng,L.C., Hapuarachchi,H.C.	National Environment Agency, Environmental Health Institute	Singapore	2021-07-09T00:00:00Z	SG(EHI)D2/13671Y16	Dengue virus	ssRNA(+)	1485	Singapore	Singapore	Homo sapiens	blood	2016
MW510633	Yenamandra,S.P., Koo,C., Chiang,S., Lim,H.S.J., Yeo,Z.Y., Ng,L.C., Hapuarachchi,H.C.	National Environment Agency, Environmental Health Institute	Singapore	2021-07-09T00:00:00Z	SG(EHI)D2/13979Y16	Dengue virus	ssRNA(+)	1485	Singapore	Singapore	Homo sapiens	blood	2016
MW510634	Yenamandra,S.P., Koo,C., Chiang,S., Lim,H.S.J., Yeo,Z.Y., Ng,L.C., Hapuarachchi,H.C.	National Environment Agency, Environmental Health Institute	Singapore	2021-07-09T00:00:00Z	SG(EHI)D2/13776Y16	Dengue virus	ssRNA(+)	1485	Singapore	Singapore	Homo sapiens	blood	2016
MW510635	Yenamandra,S.P., Koo,C., Chiang,S., Lim,H.S.J., Yeo,Z.Y., Ng,L.C., Hapuarachchi,H.C.	National Environment Agency, Environmental Health Institute	Singapore	2021-07-09T00:00:00Z	SG(EHI)D2/13622Y16	Dengue virus	ssRNA(+)	1485	Singapore	Singapore	Homo sapiens	blood	2016
MW510636	Yenamandra,S.P., Koo,C., Chiang,S., Lim,H.S.J., Yeo,Z.Y., Ng,L.C., Hapuarachchi,H.C.	National Environment Agency, Environmental Health Institute	Singapore	2021-07-09T00:00:00Z	SG(EHI)D2/13535Y16	Dengue virus	ssRNA(+)	1485	Singapore	Singapore	Homo sapiens	blood	2016
MW510637	Yenamandra,S.P., Koo,C., Chiang,S., Lim,H.S.J., Yeo,Z.Y., Ng,L.C., Hapuarachchi,H.C.	National Environment Agency, Environmental Health Institute	Singapore	2021-07-09T00:00:00Z	SG(EHI)D2/13964Y16	Dengue virus	ssRNA(+)	1485	Singapore	Singapore	Homo sapiens	blood	2016
MW510638	Yenamandra,S.P., Koo,C., Chiang,S., Lim,H.S.J., Yeo,Z.Y., Ng,L.C., Hapuarachchi,H.C.	National Environment Agency, Environmental Health Institute	Singapore	2021-07-09T00:00:00Z	SG(EHI)D2/13107Y16	Dengue virus	ssRNA(+)	1485	Singapore	Singapore	Homo sapiens	blood	2016
MW510639	Yenamandra,S.P., Koo,C., Chiang,S., Lim,H.S.J., Yeo,Z.Y., Ng,L.C., Hapuarachchi,H.C.	National Environment Agency, Environmental Health Institute	Singapore	2021-07-09T00:00:00Z	SG(EHI)D2/13294Y16	Dengue virus	ssRNA(+)	1485	Singapore	Singapore	Homo sapiens	blood	2016
MW510640	Yenamandra,S.P., Koo,C., Chiang,S., Lim,H.S.J., Yeo,Z.Y., Ng,L.C., Hapuarachchi,H.C.	National Environment Agency, Environmental Health Institute	Singapore	2021-07-09T00:00:00Z	SG(EHI)D2/13904Y16	Dengue virus	ssRNA(+)	1485	Singapore	Singapore	Homo sapiens	blood	2016
MW510641	Yenamandra,S.P., Koo,C., Chiang,S., Lim,H.S.J., Yeo,Z.Y., Ng,L.C., Hapuarachchi,H.C.	National Environment Agency, Environmental Health Institute	Singapore	2021-07-09T00:00:00Z	SG(EHI)D2/13212Y16	Dengue virus	ssRNA(+)	1485	Singapore	Singapore	Homo sapiens	blood	2016
MW510642	Yenamandra,S.P., Koo,C., Chiang,S., Lim,H.S.J., Yeo,Z.Y., Ng,L.C., Hapuarachchi,H.C.	National Environment Agency, Environmental Health Institute	Singapore	2021-07-09T00:00:00Z	SG(EHI)D2/14355Y16	Dengue virus	ssRNA(+)	1485	Singapore	Singapore	Homo sapiens	blood	2016
MW510643	Yenamandra,S.P., Koo,C., Chiang,S., Lim,H.S.J., Yeo,Z.Y., Ng,L.C., Hapuarachchi,H.C.	National Environment Agency, Environmental Health Institute	Singapore	2021-07-09T00:00:00Z	SG(EHI)D2/14416Y16	Dengue virus	ssRNA(+)	1485	Singapore	Singapore	Homo sapiens	blood	2016
MW510644	Yenamandra,S.P., Koo,C., Chiang,S., Lim,H.S.J., Yeo,Z.Y., Ng,L.C., Hapuarachchi,H.C.	National Environment Agency, Environmental Health Institute	Singapore	2021-07-09T00:00:00Z	SG(EHI)D2/14447Y16	Dengue virus	ssRNA(+)	1485	Singapore	Singapore	Homo sapiens	blood	2016
MW510645	Yenamandra,S.P., Koo,C., Chiang,S., Lim,H.S.J., Yeo,Z.Y., Ng,L.C., Hapuarachchi,H.C.	National Environment Agency, Environmental Health Institute	Singapore	2021-07-09T00:00:00Z	SG(EHI)D2/14379Y16	Dengue virus	ssRNA(+)	1485	Singapore	Singapore	Homo sapiens	blood	2016
MW510646	Yenamandra,S.P., Koo,C., Chiang,S., Lim,H.S.J., Yeo,Z.Y., Ng,L.C., Hapuarachchi,H.C.	National Environment Agency, Environmental Health Institute	Singapore	2021-07-09T00:00:00Z	SG(EHI)D2/14417Y16	Dengue virus	ssRNA(+)	1485	Singapore	Singapore	Homo sapiens	blood	2016
MW510647	Yenamandra,S.P., Koo,C., Chiang,S., Lim,H.S.J., Yeo,Z.Y., Ng,L.C., Hapuarachchi,H.C.	National Environment Agency, Environmental Health Institute	Singapore	2021-07-09T00:00:00Z	SG(EHI)D2/15059Y16	Dengue virus	ssRNA(+)	1485	Singapore	Singapore	Homo sapiens	blood	2016
MW510648	Yenamandra,S.P., Koo,C., Chiang,S., Lim,H.S.J., Yeo,Z.Y., Ng,L.C., Hapuarachchi,H.C.	National Environment Agency, Environmental Health Institute	Singapore	2021-07-09T00:00:00Z	SG(EHI)D2/15866Y16	Dengue virus	ssRNA(+)	1485	Singapore	Singapore	Homo sapiens	blood	2016
MW510649	Yenamandra,S.P., Koo,C., Chiang,S., Lim,H.S.J., Yeo,Z.Y., Ng,L.C., Hapuarachchi,H.C.	National Environment Agency, Environmental Health Institute	Singapore	2021-07-09T00:00:00Z	SG(EHI)D2/16630Y16	Dengue virus	ssRNA(+)	1485	Singapore	Singapore	Homo sapiens	blood	2016
MW510650	Yenamandra,S.P., Koo,C., Chiang,S., Lim,H.S.J., Yeo,Z.Y., Ng,L.C., Hapuarachchi,H.C.	National Environment Agency, Environmental Health Institute	Singapore	2021-07-09T00:00:00Z	SG(EHI)D2/16366Y16	Dengue virus	ssRNA(+)	1485	Singapore	Singapore	Homo sapiens	blood	2016
MW510651	Yenamandra,S.P., Koo,C., Chiang,S., Lim,H.S.J., Yeo,Z.Y., Ng,L.C., Hapuarachchi,H.C.	National Environment Agency, Environmental Health Institute	Singapore	2021-07-09T00:00:00Z	SG(EHI)D2/17130Y16	Dengue virus	ssRNA(+)	1485	Singapore	Singapore	Homo sapiens	blood	2016
MW510652	Yenamandra,S.P., Koo,C., Chiang,S., Lim,H.S.J., Yeo,Z.Y., Ng,L.C., Hapuarachchi,H.C.	National Environment Agency, Environmental Health Institute	Singapore	2021-07-09T00:00:00Z	SG(EHI)D2/19146Y16	Dengue virus	ssRNA(+)	1485	Singapore	Singapore	Homo sapiens	blood	2016
MW510653	Yenamandra,S.P., Koo,C., Chiang,S., Lim,H.S.J., Yeo,Z.Y., Ng,L.C., Hapuarachchi,H.C.	National Environment Agency, Environmental Health Institute	Singapore	2021-07-09T00:00:00Z	SG(EHI)D2/19972Y16	Dengue virus	ssRNA(+)	1485	Singapore	Singapore	Homo sapiens	blood	2016
MW510654	Yenamandra,S.P., Koo,C., Chiang,S., Lim,H.S.J., Yeo,Z.Y., Ng,L.C., Hapuarachchi,H.C.	National Environment Agency, Environmental Health Institute	Singapore	2021-07-09T00:00:00Z	SG(EHI)D2/19185Y16	Dengue virus	ssRNA(+)	1485	Singapore	Singapore	Homo sapiens	blood	2016
MW510655	Yenamandra,S.P., Koo,C., Chiang,S., Lim,H.S.J., Yeo,Z.Y., Ng,L.C., Hapuarachchi,H.C.	National Environment Agency, Environmental Health Institute	Singapore	2021-07-09T00:00:00Z	SG(EHI)D2/19358Y16	Dengue virus	ssRNA(+)	1485	Singapore	Singapore	Homo sapiens	blood	2016
MW510656	Yenamandra,S.P., Koo,C., Chiang,S., Lim,H.S.J., Yeo,Z.Y., Ng,L.C., Hapuarachchi,H.C.	National Environment Agency, Environmental Health Institute	Singapore	2021-07-09T00:00:00Z	SG(EHI)D2/19974Y16	Dengue virus	ssRNA(+)	1485	Singapore	Singapore	Homo sapiens	blood	2016
MW510657	Yenamandra,S.P., Koo,C., Chiang,S., Lim,H.S.J., Yeo,Z.Y., Ng,L.C., Hapuarachchi,H.C.	National Environment Agency, Environmental Health Institute	Singapore	2021-07-09T00:00:00Z	SG(EHI)D2/19559Y16	Dengue virus	ssRNA(+)	1485	Singapore	Singapore	Homo sapiens	blood	2016
MW510658	Yenamandra,S.P., Koo,C., Chiang,S., Lim,H.S.J., Yeo,Z.Y., Ng,L.C., Hapuarachchi,H.C.	National Environment Agency, Environmental Health Institute	Singapore	2021-07-09T00:00:00Z	SG(EHI)D2/19707Y16	Dengue virus	ssRNA(+)	1485	Singapore	Singapore	Homo sapiens	blood	2016
MW510659	Yenamandra,S.P., Koo,C., Chiang,S., Lim,H.S.J., Yeo,Z.Y., Ng,L.C., Hapuarachchi,H.C.	National Environment Agency, Environmental Health Institute	Singapore	2021-07-09T00:00:00Z	SG(EHI)D2/18142Y16	Dengue virus	ssRNA(+)	1485	Singapore	Singapore	Homo sapiens	blood	2016
MW510660	Yenamandra,S.P., Koo,C., Chiang,S., Lim,H.S.J., Yeo,Z.Y., Ng,L.C., Hapuarachchi,H.C.	National Environment Agency, Environmental Health Institute	Singapore	2021-07-09T00:00:00Z	SG(EHI)D2/18982Y16	Dengue virus	ssRNA(+)	1485	Singapore	Singapore	Homo sapiens	blood	2016
MW510661	Yenamandra,S.P., Koo,C., Chiang,S., Lim,H.S.J., Yeo,Z.Y., Ng,L.C., Hapuarachchi,H.C.	National Environment Agency, Environmental Health Institute	Singapore	2021-07-09T00:00:00Z	SG(EHI)D2/20437Y16	Dengue virus	ssRNA(+)	1485	Singapore	Singapore	Homo sapiens	blood	2016
MW510662	Yenamandra,S.P., Koo,C., Chiang,S., Lim,H.S.J., Yeo,Z.Y., Ng,L.C., Hapuarachchi,H.C.	National Environment Agency, Environmental Health Institute	Singapore	2021-07-09T00:00:00Z	SG(EHI)D2/20006Y16	Dengue virus	ssRNA(+)	1485	Singapore	Singapore	Homo sapiens	blood	2016
MW510663	Yenamandra,S.P., Koo,C., Chiang,S., Lim,H.S.J., Yeo,Z.Y., Ng,L.C., Hapuarachchi,H.C.	National Environment Agency, Environmental Health Institute	Singapore	2021-07-09T00:00:00Z	SG(EHI)D2/20220Y16	Dengue virus	ssRNA(+)	1485	Singapore	Singapore	Homo sapiens	blood	2016
MW510664	Yenamandra,S.P., Koo,C., Chiang,S., Lim,H.S.J., Yeo,Z.Y., Ng,L.C., Hapuarachchi,H.C.	National Environment Agency, Environmental Health Institute	Singapore	2021-07-09T00:00:00Z	SG(EHI)D2/20626Y16	Dengue virus	ssRNA(+)	1485	Singapore	Singapore	Homo sapiens	blood	2016
MW510665	Yenamandra,S.P., Koo,C., Chiang,S., Lim,H.S.J., Yeo,Z.Y., Ng,L.C., Hapuarachchi,H.C.	National Environment Agency, Environmental Health Institute	Singapore	2021-07-09T00:00:00Z	SG(EHI)D2/21032Y16	Dengue virus	ssRNA(+)	1485	Singapore	Singapore	Homo sapiens	blood	2016
MW510666	Yenamandra,S.P., Koo,C., Chiang,S., Lim,H.S.J., Yeo,Z.Y., Ng,L.C., Hapuarachchi,H.C.	National Environment Agency, Environmental Health Institute	Singapore	2021-07-09T00:00:00Z	SG(EHI)D2/21663Y16	Dengue virus	ssRNA(+)	1485	Singapore	Singapore	Homo sapiens	blood	2016
MW510667	Yenamandra,S.P., Koo,C., Chiang,S., Lim,H.S.J., Yeo,Z.Y., Ng,L.C., Hapuarachchi,H.C.	National Environment Agency, Environmental Health Institute	Singapore	2021-07-09T00:00:00Z	SG(EHI)D2/21718Y16	Dengue virus	ssRNA(+)	1485	Singapore	Singapore	Homo sapiens	blood	2016
MW510668	Yenamandra,S.P., Koo,C., Chiang,S., Lim,H.S.J., Yeo,Z.Y., Ng,L.C., Hapuarachchi,H.C.	National Environment Agency, Environmental Health Institute	Singapore	2021-07-09T00:00:00Z	SG(EHI)D2/22523Y16	Dengue virus	ssRNA(+)	1485	Singapore	Singapore	Homo sapiens	blood	2016
MW510669	Yenamandra,S.P., Koo,C., Chiang,S., Lim,H.S.J., Yeo,Z.Y., Ng,L.C., Hapuarachchi,H.C.	National Environment Agency, Environmental Health Institute	Singapore	2021-07-09T00:00:00Z	SG(EHI)D2/22693Y16	Dengue virus	ssRNA(+)	1485	Singapore	Singapore	Homo sapiens	blood	2016
MW510670	Yenamandra,S.P., Koo,C., Chiang,S., Lim,H.S.J., Yeo,Z.Y., Ng,L.C., Hapuarachchi,H.C.	National Environment Agency, Environmental Health Institute	Singapore	2021-07-09T00:00:00Z	SG(EHI)D2/23239Y16	Dengue virus	ssRNA(+)	1485	Singapore	Singapore	Homo sapiens	blood	2016
MW510671	Yenamandra,S.P., Koo,C., Chiang,S., Lim,H.S.J., Yeo,Z.Y., Ng,L.C., Hapuarachchi,H.C.	National Environment Agency, Environmental Health Institute	Singapore	2021-07-09T00:00:00Z	SG(EHI)D2/23198Y16	Dengue virus	ssRNA(+)	1485	Singapore	Singapore	Homo sapiens	blood	2016
MW510672	Yenamandra,S.P., Koo,C., Chiang,S., Lim,H.S.J., Yeo,Z.Y., Ng,L.C., Hapuarachchi,H.C.	National Environment Agency, Environmental Health Institute	Singapore	2021-07-09T00:00:00Z	SG(EHI)D2/24964Y16	Dengue virus	ssRNA(+)	1485	Singapore	Singapore	Homo sapiens	blood	2016
MW510673	Yenamandra,S.P., Koo,C., Chiang,S., Lim,H.S.J., Yeo,Z.Y., Ng,L.C., Hapuarachchi,H.C.	National Environment Agency, Environmental Health Institute	Singapore	2021-07-09T00:00:00Z	SG(EHI)D2/25293Y16	Dengue virus	ssRNA(+)	1485	Singapore	Singapore	Homo sapiens	blood	2016
MW510674	Yenamandra,S.P., Koo,C., Chiang,S., Lim,H.S.J., Yeo,Z.Y., Ng,L.C., Hapuarachchi,H.C.	National Environment Agency, Environmental Health Institute	Singapore	2021-07-09T00:00:00Z	SG(EHI)D2/25038Y16	Dengue virus	ssRNA(+)	1485	Singapore	Singapore	Homo sapiens	blood	2016
MW510675	Yenamandra,S.P., Koo,C., Chiang,S., Lim,H.S.J., Yeo,Z.Y., Ng,L.C., Hapuarachchi,H.C.	National Environment Agency, Environmental Health Institute	Singapore	2021-07-09T00:00:00Z	SG(EHI)D2/26714Y16	Dengue virus	ssRNA(+)	1485	Singapore	Singapore	Homo sapiens	blood	2016
MW510676	Yenamandra,S.P., Koo,C., Chiang,S., Lim,H.S.J., Yeo,Z.Y., Ng,L.C., Hapuarachchi,H.C.	National Environment Agency, Environmental Health Institute	Singapore	2021-07-09T00:00:00Z	SG(EHI)D2/26152Y16	Dengue virus	ssRNA(+)	1485	Singapore	Singapore	Homo sapiens	blood	2016
MW510677	Yenamandra,S.P., Koo,C., Chiang,S., Lim,H.S.J., Yeo,Z.Y., Ng,L.C., Hapuarachchi,H.C.	National Environment Agency, Environmental Health Institute	Singapore	2021-07-09T00:00:00Z	SG(EHI)D2/26032Y16	Dengue virus	ssRNA(+)	1485	Singapore	Singapore	Homo sapiens	blood	2016
MW510678	Yenamandra,S.P., Koo,C., Chiang,S., Lim,H.S.J., Yeo,Z.Y., Ng,L.C., Hapuarachchi,H.C.	National Environment Agency, Environmental Health Institute	Singapore	2021-07-09T00:00:00Z	SG(EHI)D2/26031Y16	Dengue virus	ssRNA(+)	1485	Singapore	Singapore	Homo sapiens	blood	2016
MW510679	Yenamandra,S.P., Koo,C., Chiang,S., Lim,H.S.J., Yeo,Z.Y., Ng,L.C., Hapuarachchi,H.C.	National Environment Agency, Environmental Health Institute	Singapore	2021-07-09T00:00:00Z	SG(EHI)D2/26062Y16	Dengue virus	ssRNA(+)	1485	Singapore	Singapore	Homo sapiens	blood	2016
MW510680	Yenamandra,S.P., Koo,C., Chiang,S., Lim,H.S.J., Yeo,Z.Y., Ng,L.C., Hapuarachchi,H.C.	National Environment Agency, Environmental Health Institute	Singapore	2021-07-09T00:00:00Z	SG(EHI)D2/26771Y16	Dengue virus	ssRNA(+)	1485	Singapore	Singapore	Homo sapiens	blood	2016
MW510681	Yenamandra,S.P., Koo,C., Chiang,S., Lim,H.S.J., Yeo,Z.Y., Ng,L.C., Hapuarachchi,H.C.	National Environment Agency, Environmental Health Institute	Singapore	2021-07-09T00:00:00Z	SG(EHI)D2/26581Y16	Dengue virus	ssRNA(+)	1485	Singapore	Singapore	Homo sapiens	blood	2016
MW510682	Yenamandra,S.P., Koo,C., Chiang,S., Lim,H.S.J., Yeo,Z.Y., Ng,L.C., Hapuarachchi,H.C.	National Environment Agency, Environmental Health Institute	Singapore	2021-07-09T00:00:00Z	SG(EHI)D2/27733Y16	Dengue virus	ssRNA(+)	1485	Singapore	Singapore	Homo sapiens	blood	2016
MW510683	Yenamandra,S.P., Koo,C., Chiang,S., Lim,H.S.J., Yeo,Z.Y., Ng,L.C., Hapuarachchi,H.C.	National Environment Agency, Environmental Health Institute	Singapore	2021-07-09T00:00:00Z	SG(EHI)D2/27753Y16	Dengue virus	ssRNA(+)	1485	Singapore	Singapore	Homo sapiens	blood	2016
MW510684	Yenamandra,S.P., Koo,C., Chiang,S., Lim,H.S.J., Yeo,Z.Y., Ng,L.C., Hapuarachchi,H.C.	National Environment Agency, Environmental Health Institute	Singapore	2021-07-09T00:00:00Z	SG(EHI)D2/28721Y16	Dengue virus	ssRNA(+)	1485	Singapore	Singapore	Homo sapiens	blood	2016
MW510685	Yenamandra,S.P., Koo,C., Chiang,S., Lim,H.S.J., Yeo,Z.Y., Ng,L.C., Hapuarachchi,H.C.	National Environment Agency, Environmental Health Institute	Singapore	2021-07-09T00:00:00Z	SG(EHI)D2/28576Y16	Dengue virus	ssRNA(+)	1485	Singapore	Singapore	Homo sapiens	blood	2016
MW510686	Yenamandra,S.P., Koo,C., Chiang,S., Lim,H.S.J., Yeo,Z.Y., Ng,L.C., Hapuarachchi,H.C.	National Environment Agency, Environmental Health Institute	Singapore	2021-07-09T00:00:00Z	SG(EHI)D2/29821Y16	Dengue virus	ssRNA(+)	1485	Singapore	Singapore	Homo sapiens	blood	2016
MW510687	Yenamandra,S.P., Koo,C., Chiang,S., Lim,H.S.J., Yeo,Z.Y., Ng,L.C., Hapuarachchi,H.C.	National Environment Agency, Environmental Health Institute	Singapore	2021-07-09T00:00:00Z	SG(EHI)D2/29892Y16	Dengue virus	ssRNA(+)	1485	Singapore	Singapore	Homo sapiens	blood	2016
MW510688	Yenamandra,S.P., Koo,C., Chiang,S., Lim,H.S.J., Yeo,Z.Y., Ng,L.C., Hapuarachchi,H.C.	National Environment Agency, Environmental Health Institute	Singapore	2021-07-09T00:00:00Z	SG(EHI)D2/30884Y16	Dengue virus	ssRNA(+)	1485	Singapore	Singapore	Homo sapiens	blood	2016
MW510689	Yenamandra,S.P., Koo,C., Chiang,S., Lim,H.S.J., Yeo,Z.Y., Ng,L.C., Hapuarachchi,H.C.	National Environment Agency, Environmental Health Institute	Singapore	2021-07-09T00:00:00Z	SG(EHI)D2/31795Y16	Dengue virus	ssRNA(+)	1485	Singapore	Singapore	Homo sapiens	blood	2016
MW510690	Yenamandra,S.P., Koo,C., Chiang,S., Lim,H.S.J., Yeo,Z.Y., Ng,L.C., Hapuarachchi,H.C.	National Environment Agency, Environmental Health Institute	Singapore	2021-07-09T00:00:00Z	SG(EHI)D2/31441Y16	Dengue virus	ssRNA(+)	1485	Singapore	Singapore	Homo sapiens	blood	2016
MW510691	Yenamandra,S.P., Koo,C., Chiang,S., Lim,H.S.J., Yeo,Z.Y., Ng,L.C., Hapuarachchi,H.C.	National Environment Agency, Environmental Health Institute	Singapore	2021-07-09T00:00:00Z	SG(EHI)D2/31413Y16	Dengue virus	ssRNA(+)	1485	Singapore	Singapore	Homo sapiens	blood	2016
MW510692	Yenamandra,S.P., Koo,C., Chiang,S., Lim,H.S.J., Yeo,Z.Y., Ng,L.C., Hapuarachchi,H.C.	National Environment Agency, Environmental Health Institute	Singapore	2021-07-09T00:00:00Z	SG(EHI)D2/31883Y16	Dengue virus	ssRNA(+)	1485	Singapore	Singapore	Homo sapiens	blood	2016
MW510693	Yenamandra,S.P., Koo,C., Chiang,S., Lim,H.S.J., Yeo,Z.Y., Ng,L.C., Hapuarachchi,H.C.	National Environment Agency, Environmental Health Institute	Singapore	2021-07-09T00:00:00Z	SG(EHI)D2/31218Y16	Dengue virus	ssRNA(+)	1485	Singapore	Singapore	Homo sapiens	blood	2016
MW510694	Yenamandra,S.P., Koo,C., Chiang,S., Lim,H.S.J., Yeo,Z.Y., Ng,L.C., Hapuarachchi,H.C.	National Environment Agency, Environmental Health Institute	Singapore	2021-07-09T00:00:00Z	SG(EHI)D2/31290Y16	Dengue virus	ssRNA(+)	1485	Singapore	Singapore	Homo sapiens	blood	2016
MW510695	Yenamandra,S.P., Koo,C., Chiang,S., Lim,H.S.J., Yeo,Z.Y., Ng,L.C., Hapuarachchi,H.C.	National Environment Agency, Environmental Health Institute	Singapore	2021-07-09T00:00:00Z	SG(EHI)D2/31746Y16	Dengue virus	ssRNA(+)	1485	Singapore	Singapore	Homo sapiens	blood	2016
MW510696	Yenamandra,S.P., Koo,C., Chiang,S., Lim,H.S.J., Yeo,Z.Y., Ng,L.C., Hapuarachchi,H.C.	National Environment Agency, Environmental Health Institute	Singapore	2021-07-09T00:00:00Z	SG(EHI)D2/31756Y16	Dengue virus	ssRNA(+)	1485	Singapore	Singapore	Homo sapiens	blood	2016
MW510697	Yenamandra,S.P., Koo,C., Chiang,S., Lim,H.S.J., Yeo,Z.Y., Ng,L.C., Hapuarachchi,H.C.	National Environment Agency, Environmental Health Institute	Singapore	2021-07-09T00:00:00Z	SG(EHI)D2/33479Y16	Dengue virus	ssRNA(+)	1485	Singapore	Singapore	Homo sapiens	blood	2016
MW510698	Yenamandra,S.P., Koo,C., Chiang,S., Lim,H.S.J., Yeo,Z.Y., Ng,L.C., Hapuarachchi,H.C.	National Environment Agency, Environmental Health Institute	Singapore	2021-07-09T00:00:00Z	SG(EHI)D2/33906Y16	Dengue virus	ssRNA(+)	1485	Singapore	Singapore	Homo sapiens	blood	2016
MW510699	Yenamandra,S.P., Koo,C., Chiang,S., Lim,H.S.J., Yeo,Z.Y., Ng,L.C., Hapuarachchi,H.C.	National Environment Agency, Environmental Health Institute	Singapore	2021-07-09T00:00:00Z	SG(EHI)D2/34587Y16	Dengue virus	ssRNA(+)	1485	Singapore	Singapore	Homo sapiens	blood	2016
MW510700	Yenamandra,S.P., Koo,C., Chiang,S., Lim,H.S.J., Yeo,Z.Y., Ng,L.C., Hapuarachchi,H.C.	National Environment Agency, Environmental Health Institute	Singapore	2021-07-09T00:00:00Z	SG(EHI)D2/34638Y16	Dengue virus	ssRNA(+)	1485	Singapore	Singapore	Homo sapiens	blood	2016
MW510701	Yenamandra,S.P., Koo,C., Chiang,S., Lim,H.S.J., Yeo,Z.Y., Ng,L.C., Hapuarachchi,H.C.	National Environment Agency, Environmental Health Institute	Singapore	2021-07-09T00:00:00Z	SG(EHI)D2/34194Y16	Dengue virus	ssRNA(+)	1485	Singapore	Singapore	Homo sapiens	blood	2016
MW510702	Yenamandra,S.P., Koo,C., Chiang,S., Lim,H.S.J., Yeo,Z.Y., Ng,L.C., Hapuarachchi,H.C.	National Environment Agency, Environmental Health Institute	Singapore	2021-07-09T00:00:00Z	SG(EHI)D2/35574Y16	Dengue virus	ssRNA(+)	1485	Singapore	Singapore	Homo sapiens	blood	2016
MW510703	Yenamandra,S.P., Koo,C., Chiang,S., Lim,H.S.J., Yeo,Z.Y., Ng,L.C., Hapuarachchi,H.C.	National Environment Agency, Environmental Health Institute	Singapore	2021-07-09T00:00:00Z	SG(EHI)D2/35764Y16	Dengue virus	ssRNA(+)	1485	Singapore	Singapore	Homo sapiens	blood	2016
MW510704	Yenamandra,S.P., Koo,C., Chiang,S., Lim,H.S.J., Yeo,Z.Y., Ng,L.C., Hapuarachchi,H.C.	National Environment Agency, Environmental Health Institute	Singapore	2021-07-09T00:00:00Z	SG(EHI)D2/35471Y16	Dengue virus	ssRNA(+)	1485	Singapore	Singapore	Homo sapiens	blood	2016
MW510705	Yenamandra,S.P., Koo,C., Chiang,S., Lim,H.S.J., Yeo,Z.Y., Ng,L.C., Hapuarachchi,H.C.	National Environment Agency, Environmental Health Institute	Singapore	2021-07-09T00:00:00Z	SG(EHI)D2/36752Y16	Dengue virus	ssRNA(+)	1485	Singapore	Singapore	Homo sapiens	blood	2016
MW510706	Yenamandra,S.P., Koo,C., Chiang,S., Lim,H.S.J., Yeo,Z.Y., Ng,L.C., Hapuarachchi,H.C.	National Environment Agency, Environmental Health Institute	Singapore	2021-07-09T00:00:00Z	SG(EHI)D2/38581Y16	Dengue virus	ssRNA(+)	1485	Singapore	Singapore	Homo sapiens	blood	2016
MW510707	Yenamandra,S.P., Koo,C., Chiang,S., Lim,H.S.J., Yeo,Z.Y., Ng,L.C., Hapuarachchi,H.C.	National Environment Agency, Environmental Health Institute	Singapore	2021-07-09T00:00:00Z	SG(EHI)D2/38575Y16	Dengue virus	ssRNA(+)	1485	Singapore	Singapore	Homo sapiens	blood	2016
MW510708	Yenamandra,S.P., Koo,C., Chiang,S., Lim,H.S.J., Yeo,Z.Y., Ng,L.C., Hapuarachchi,H.C.	National Environment Agency, Environmental Health Institute	Singapore	2021-07-09T00:00:00Z	SG(EHI)D2/41192Y16	Dengue virus	ssRNA(+)	1485	Singapore	Singapore	Homo sapiens	blood	2016
MW510709	Yenamandra,S.P., Koo,C., Chiang,S., Lim,H.S.J., Yeo,Z.Y., Ng,L.C., Hapuarachchi,H.C.	National Environment Agency, Environmental Health Institute	Singapore	2021-07-09T00:00:00Z	SG(EHI)D2/42570Y16	Dengue virus	ssRNA(+)	1485	Singapore	Singapore	Homo sapiens	blood	2016
MW510710	Yenamandra,S.P., Koo,C., Chiang,S., Lim,H.S.J., Yeo,Z.Y., Ng,L.C., Hapuarachchi,H.C.	National Environment Agency, Environmental Health Institute	Singapore	2021-07-09T00:00:00Z	SG(EHI)D2/42946Y16	Dengue virus	ssRNA(+)	1485	Singapore	Singapore	Homo sapiens	blood	2016
MW510711	Yenamandra,S.P., Koo,C., Chiang,S., Lim,H.S.J., Yeo,Z.Y., Ng,L.C., Hapuarachchi,H.C.	National Environment Agency, Environmental Health Institute	Singapore	2021-07-09T00:00:00Z	SG(EHI)D2/43940Y16	Dengue virus	ssRNA(+)	1485	Singapore	Singapore	Homo sapiens	blood	2016
MW510712	Yenamandra,S.P., Koo,C., Chiang,S., Lim,H.S.J., Yeo,Z.Y., Ng,L.C., Hapuarachchi,H.C.	National Environment Agency, Environmental Health Institute	Singapore	2021-07-09T00:00:00Z	SG(EHI)D2/44197Y16	Dengue virus	ssRNA(+)	1485	Singapore	Singapore	Homo sapiens	blood	2016
MW510713	Yenamandra,S.P., Koo,C., Chiang,S., Lim,H.S.J., Yeo,Z.Y., Ng,L.C., Hapuarachchi,H.C.	National Environment Agency, Environmental Health Institute	Singapore	2021-07-09T00:00:00Z	SG(EHI)D2/50187Y16	Dengue virus	ssRNA(+)	1485	Singapore	Singapore	Homo sapiens	blood	2016
MW510714	Yenamandra,S.P., Koo,C., Chiang,S., Lim,H.S.J., Yeo,Z.Y., Ng,L.C., Hapuarachchi,H.C.	National Environment Agency, Environmental Health Institute	Singapore	2021-07-09T00:00:00Z	SG(EHI)D2/21825Y17	Dengue virus	ssRNA(+)	1485	Singapore	Singapore	Homo sapiens	blood	2017
MW510715	Yenamandra,S.P., Koo,C., Chiang,S., Lim,H.S.J., Yeo,Z.Y., Ng,L.C., Hapuarachchi,H.C.	National Environment Agency, Environmental Health Institute	Singapore	2021-07-09T00:00:00Z	SG(EHI)D2/24812Y17	Dengue virus	ssRNA(+)	1485	Singapore	Singapore	Homo sapiens	blood	2017
MW510716	Yenamandra,S.P., Koo,C., Chiang,S., Lim,H.S.J., Yeo,Z.Y., Ng,L.C., Hapuarachchi,H.C.	National Environment Agency, Environmental Health Institute	Singapore	2021-07-09T00:00:00Z	SG(EHI)D2/25358Y17	Dengue virus	ssRNA(+)	1485	Singapore	Singapore	Homo sapiens	blood	2017
MW510717	Yenamandra,S.P., Koo,C., Chiang,S., Lim,H.S.J., Yeo,Z.Y., Ng,L.C., Hapuarachchi,H.C.	National Environment Agency, Environmental Health Institute	Singapore	2021-07-09T00:00:00Z	SG(EHI)D2/25876Y17	Dengue virus	ssRNA(+)	1485	Singapore	Singapore	Homo sapiens	blood	2017
MW510718	Yenamandra,S.P., Koo,C., Chiang,S., Lim,H.S.J., Yeo,Z.Y., Ng,L.C., Hapuarachchi,H.C.	National Environment Agency, Environmental Health Institute	Singapore	2021-07-09T00:00:00Z	SG(EHI)D2/34547Y17	Dengue virus	ssRNA(+)	1485	Singapore	Singapore	Homo sapiens	blood	2017
MW510719	Yenamandra,S.P., Koo,C., Chiang,S., Lim,H.S.J., Yeo,Z.Y., Ng,L.C., Hapuarachchi,H.C.	National Environment Agency, Environmental Health Institute	Singapore	2021-07-09T00:00:00Z	SG(EHI)D2/44384Y17	Dengue virus	ssRNA(+)	1485	Singapore	Singapore	Homo sapiens	blood	2017
MW510720	Yenamandra,S.P., Koo,C., Chiang,S., Lim,H.S.J., Yeo,Z.Y., Ng,L.C., Hapuarachchi,H.C.	National Environment Agency, Environmental Health Institute	Singapore	2021-07-09T00:00:00Z	SG(EHI)D2/51267Y17	Dengue virus	ssRNA(+)	1485	Singapore	Singapore	Homo sapiens	blood	2017
MW510721	Yenamandra,S.P., Koo,C., Chiang,S., Lim,H.S.J., Yeo,Z.Y., Ng,L.C., Hapuarachchi,H.C.	National Environment Agency, Environmental Health Institute	Singapore	2021-07-09T00:00:00Z	SG(EHI)D2/16080Y13	Dengue virus	ssRNA(+)	1485	Singapore	Singapore	Homo sapiens	blood	2013
MW510722	Yenamandra,S.P., Koo,C., Chiang,S., Lim,H.S.J., Yeo,Z.Y., Ng,L.C., Hapuarachchi,H.C.	National Environment Agency, Environmental Health Institute	Singapore	2021-07-09T00:00:00Z	SG(EHI)D2/16086Y13	Dengue virus	ssRNA(+)	1485	Singapore	Singapore	Homo sapiens	blood	2013
MW510723	Yenamandra,S.P., Koo,C., Chiang,S., Lim,H.S.J., Yeo,Z.Y., Ng,L.C., Hapuarachchi,H.C.	National Environment Agency, Environmental Health Institute	Singapore	2021-07-09T00:00:00Z	SG(EHI)D2/16635Y13	Dengue virus	ssRNA(+)	1485	Singapore	Singapore	Homo sapiens	blood	2013
MW510724	Yenamandra,S.P., Koo,C., Chiang,S., Lim,H.S.J., Yeo,Z.Y., Ng,L.C., Hapuarachchi,H.C.	National Environment Agency, Environmental Health Institute	Singapore	2021-07-09T00:00:00Z	SG(EHI)D2/16785Y13	Dengue virus	ssRNA(+)	1485	Singapore	Singapore	Homo sapiens	blood	2013
MW510725	Yenamandra,S.P., Koo,C., Chiang,S., Lim,H.S.J., Yeo,Z.Y., Ng,L.C., Hapuarachchi,H.C.	National Environment Agency, Environmental Health Institute	Singapore	2021-07-09T00:00:00Z	SG(EHI)D2/16909Y13	Dengue virus	ssRNA(+)	1485	Singapore	Singapore	Homo sapiens	blood	2013
MW510726	Yenamandra,S.P., Koo,C., Chiang,S., Lim,H.S.J., Yeo,Z.Y., Ng,L.C., Hapuarachchi,H.C.	National Environment Agency, Environmental Health Institute	Singapore	2021-07-09T00:00:00Z	SG(EHI)D2/17075Y13	Dengue virus	ssRNA(+)	1485	Singapore	Singapore	Homo sapiens	blood	2013
MW510727	Yenamandra,S.P., Koo,C., Chiang,S., Lim,H.S.J., Yeo,Z.Y., Ng,L.C., Hapuarachchi,H.C.	National Environment Agency, Environmental Health Institute	Singapore	2021-07-09T00:00:00Z	SG(EHI)D2/17469Y13	Dengue virus	ssRNA(+)	1485	Singapore	Singapore	Homo sapiens	blood	2013
MW510728	Yenamandra,S.P., Koo,C., Chiang,S., Lim,H.S.J., Yeo,Z.Y., Ng,L.C., Hapuarachchi,H.C.	National Environment Agency, Environmental Health Institute	Singapore	2021-07-09T00:00:00Z	SG(EHI)D2/17513Y13	Dengue virus	ssRNA(+)	1485	Singapore	Singapore	Homo sapiens	blood	2013
MW510729	Yenamandra,S.P., Koo,C., Chiang,S., Lim,H.S.J., Yeo,Z.Y., Ng,L.C., Hapuarachchi,H.C.	National Environment Agency, Environmental Health Institute	Singapore	2021-07-09T00:00:00Z	SG(EHI)D2/17588Y13	Dengue virus	ssRNA(+)	1485	Singapore	Singapore	Homo sapiens	blood	2013
MW510730	Yenamandra,S.P., Koo,C., Chiang,S., Lim,H.S.J., Yeo,Z.Y., Ng,L.C., Hapuarachchi,H.C.	National Environment Agency, Environmental Health Institute	Singapore	2021-07-09T00:00:00Z	SG(EHI)D2/17225Y13	Dengue virus	ssRNA(+)	1485	Singapore	Singapore	Homo sapiens	blood	2013
MW510731	Yenamandra,S.P., Koo,C., Chiang,S., Lim,H.S.J., Yeo,Z.Y., Ng,L.C., Hapuarachchi,H.C.	National Environment Agency, Environmental Health Institute	Singapore	2021-07-09T00:00:00Z	SG(EHI)D2/17803Y13	Dengue virus	ssRNA(+)	1485	Singapore	Singapore	Homo sapiens	blood	2013
MW510732	Yenamandra,S.P., Koo,C., Chiang,S., Lim,H.S.J., Yeo,Z.Y., Ng,L.C., Hapuarachchi,H.C.	National Environment Agency, Environmental Health Institute	Singapore	2021-07-09T00:00:00Z	SG(EHI)D2/17897Y13	Dengue virus	ssRNA(+)	1485	Singapore	Singapore	Homo sapiens	blood	2013
MW510733	Yenamandra,S.P., Koo,C., Chiang,S., Lim,H.S.J., Yeo,Z.Y., Ng,L.C., Hapuarachchi,H.C.	National Environment Agency, Environmental Health Institute	Singapore	2021-07-09T00:00:00Z	SG(EHI)D2/18238Y13	Dengue virus	ssRNA(+)	1485	Singapore	Singapore	Homo sapiens	blood	2013
MW510734	Yenamandra,S.P., Koo,C., Chiang,S., Lim,H.S.J., Yeo,Z.Y., Ng,L.C., Hapuarachchi,H.C.	National Environment Agency, Environmental Health Institute	Singapore	2021-07-09T00:00:00Z	SG(EHI)D2/18843Y13	Dengue virus	ssRNA(+)	1485	Singapore	Singapore	Homo sapiens	blood	2013
MW510735	Yenamandra,S.P., Koo,C., Chiang,S., Lim,H.S.J., Yeo,Z.Y., Ng,L.C., Hapuarachchi,H.C.	National Environment Agency, Environmental Health Institute	Singapore	2021-07-09T00:00:00Z	SG(EHI)D2/21673Y13	Dengue virus	ssRNA(+)	1485	Singapore	Singapore	Homo sapiens	blood	2013
MW510736	Yenamandra,S.P., Koo,C., Chiang,S., Lim,H.S.J., Yeo,Z.Y., Ng,L.C., Hapuarachchi,H.C.	National Environment Agency, Environmental Health Institute	Singapore	2021-07-09T00:00:00Z	SG(EHI)D2/23894Y13	Dengue virus	ssRNA(+)	1485	Singapore	Singapore	Homo sapiens	blood	2013
MW510737	Yenamandra,S.P., Koo,C., Chiang,S., Lim,H.S.J., Yeo,Z.Y., Ng,L.C., Hapuarachchi,H.C.	National Environment Agency, Environmental Health Institute	Singapore	2021-07-09T00:00:00Z	SG(EHI)D2/23730Y13	Dengue virus	ssRNA(+)	1485	Singapore	Singapore	Homo sapiens	blood	2013
MW510738	Yenamandra,S.P., Koo,C., Chiang,S., Lim,H.S.J., Yeo,Z.Y., Ng,L.C., Hapuarachchi,H.C.	National Environment Agency, Environmental Health Institute	Singapore	2021-07-09T00:00:00Z	SG(EHI)D2/23711Y13	Dengue virus	ssRNA(+)	1485	Singapore	Singapore	Homo sapiens	blood	2013
MW510739	Yenamandra,S.P., Koo,C., Chiang,S., Lim,H.S.J., Yeo,Z.Y., Ng,L.C., Hapuarachchi,H.C.	National Environment Agency, Environmental Health Institute	Singapore	2021-07-09T00:00:00Z	SG(EHI)D2/23691Y13	Dengue virus	ssRNA(+)	1485	Singapore	Singapore	Homo sapiens	blood	2013
MW510740	Yenamandra,S.P., Koo,C., Chiang,S., Lim,H.S.J., Yeo,Z.Y., Ng,L.C., Hapuarachchi,H.C.	National Environment Agency, Environmental Health Institute	Singapore	2021-07-09T00:00:00Z	SG(EHI)D2/25382Y13	Dengue virus	ssRNA(+)	1485	Singapore	Singapore	Homo sapiens	blood	2013
MW510741	Yenamandra,S.P., Koo,C., Chiang,S., Lim,H.S.J., Yeo,Z.Y., Ng,L.C., Hapuarachchi,H.C.	National Environment Agency, Environmental Health Institute	Singapore	2021-07-09T00:00:00Z	SG(EHI)D2/25955Y13	Dengue virus	ssRNA(+)	1485	Singapore	Singapore	Homo sapiens	blood	2013
MW510742	Yenamandra,S.P., Koo,C., Chiang,S., Lim,H.S.J., Yeo,Z.Y., Ng,L.C., Hapuarachchi,H.C.	National Environment Agency, Environmental Health Institute	Singapore	2021-07-09T00:00:00Z	SG(EHI)D2/11516Y11	Dengue virus	ssRNA(+)	1485	Singapore	Singapore	Homo sapiens	blood	2011
MW510743	Yenamandra,S.P., Koo,C., Chiang,S., Lim,H.S.J., Yeo,Z.Y., Ng,L.C., Hapuarachchi,H.C.	National Environment Agency, Environmental Health Institute	Singapore	2021-07-09T00:00:00Z	SG(EHI)D2/26089Y11	Dengue virus	ssRNA(+)	1485	Singapore	Singapore	Homo sapiens	blood	2011
MW510744	Yenamandra,S.P., Koo,C., Chiang,S., Lim,H.S.J., Yeo,Z.Y., Ng,L.C., Hapuarachchi,H.C.	National Environment Agency, Environmental Health Institute	Singapore	2021-07-09T00:00:00Z	SG(EHI)D2/26011Y11	Dengue virus	ssRNA(+)	1485	Singapore	Singapore	Homo sapiens	blood	2011
MW510745	Yenamandra,S.P., Koo,C., Chiang,S., Lim,H.S.J., Yeo,Z.Y., Ng,L.C., Hapuarachchi,H.C.	National Environment Agency, Environmental Health Institute	Singapore	2021-07-09T00:00:00Z	SG(EHI)D2/27630Y11	Dengue virus	ssRNA(+)	1485	Singapore	Singapore	Homo sapiens	blood	2011
MW510746	Yenamandra,S.P., Koo,C., Chiang,S., Lim,H.S.J., Yeo,Z.Y., Ng,L.C., Hapuarachchi,H.C.	National Environment Agency, Environmental Health Institute	Singapore	2021-07-09T00:00:00Z	SG(EHI)D2/27755Y11	Dengue virus	ssRNA(+)	1485	Singapore	Singapore	Homo sapiens	blood	2011
MW510747	Yenamandra,S.P., Koo,C., Chiang,S., Lim,H.S.J., Yeo,Z.Y., Ng,L.C., Hapuarachchi,H.C.	National Environment Agency, Environmental Health Institute	Singapore	2021-07-09T00:00:00Z	SG(EHI)D2/28254Y11	Dengue virus	ssRNA(+)	1485	Singapore	Singapore	Homo sapiens	blood	2011
MW510748	Yenamandra,S.P., Koo,C., Chiang,S., Lim,H.S.J., Yeo,Z.Y., Ng,L.C., Hapuarachchi,H.C.	National Environment Agency, Environmental Health Institute	Singapore	2021-07-09T00:00:00Z	SG(EHI)D2/28570Y11	Dengue virus	ssRNA(+)	1485	Singapore	Singapore	Homo sapiens	blood	2011
MW510749	Yenamandra,S.P., Koo,C., Chiang,S., Lim,H.S.J., Yeo,Z.Y., Ng,L.C., Hapuarachchi,H.C.	National Environment Agency, Environmental Health Institute	Singapore	2021-07-09T00:00:00Z	SG(EHI)D2/28511Y11	Dengue virus	ssRNA(+)	1485	Singapore	Singapore	Homo sapiens	blood	2011
MW510750	Yenamandra,S.P., Koo,C., Chiang,S., Lim,H.S.J., Yeo,Z.Y., Ng,L.C., Hapuarachchi,H.C.	National Environment Agency, Environmental Health Institute	Singapore	2021-07-09T00:00:00Z	SG(EHI)D2/28183Y11	Dengue virus	ssRNA(+)	1485	Singapore	Singapore	Homo sapiens	blood	2011
MW510751	Yenamandra,S.P., Koo,C., Chiang,S., Lim,H.S.J., Yeo,Z.Y., Ng,L.C., Hapuarachchi,H.C.	National Environment Agency, Environmental Health Institute	Singapore	2021-07-09T00:00:00Z	SG(EHI)D2/28077Y11	Dengue virus	ssRNA(+)	1485	Singapore	Singapore	Homo sapiens	blood	2011
MW510752	Yenamandra,S.P., Koo,C., Chiang,S., Lim,H.S.J., Yeo,Z.Y., Ng,L.C., Hapuarachchi,H.C.	National Environment Agency, Environmental Health Institute	Singapore	2021-07-09T00:00:00Z	SG(EHI)D2/28112Y11	Dengue virus	ssRNA(+)	1485	Singapore	Singapore	Homo sapiens	blood	2011
MW510753	Yenamandra,S.P., Koo,C., Chiang,S., Lim,H.S.J., Yeo,Z.Y., Ng,L.C., Hapuarachchi,H.C.	National Environment Agency, Environmental Health Institute	Singapore	2021-07-09T00:00:00Z	SG(EHI)D2/28131Y11	Dengue virus	ssRNA(+)	1485	Singapore	Singapore	Homo sapiens	blood	2011
MW510754	Yenamandra,S.P., Koo,C., Chiang,S., Lim,H.S.J., Yeo,Z.Y., Ng,L.C., Hapuarachchi,H.C.	National Environment Agency, Environmental Health Institute	Singapore	2021-07-09T00:00:00Z	SG(EHI)D2/29267Y11	Dengue virus	ssRNA(+)	1485	Singapore	Singapore	Homo sapiens	blood	2011
MW510755	Yenamandra,S.P., Koo,C., Chiang,S., Lim,H.S.J., Yeo,Z.Y., Ng,L.C., Hapuarachchi,H.C.	National Environment Agency, Environmental Health Institute	Singapore	2021-07-09T00:00:00Z	SG(EHI)D2/29059Y11	Dengue virus	ssRNA(+)	1485	Singapore	Singapore	Homo sapiens	blood	2011
MW510756	Yenamandra,S.P., Koo,C., Chiang,S., Lim,H.S.J., Yeo,Z.Y., Ng,L.C., Hapuarachchi,H.C.	National Environment Agency, Environmental Health Institute	Singapore	2021-07-09T00:00:00Z	SG(EHI)D2/29441Y11	Dengue virus	ssRNA(+)	1485	Singapore	Singapore	Homo sapiens	blood	2011
MW510757	Yenamandra,S.P., Koo,C., Chiang,S., Lim,H.S.J., Yeo,Z.Y., Ng,L.C., Hapuarachchi,H.C.	National Environment Agency, Environmental Health Institute	Singapore	2021-07-09T00:00:00Z	SG(EHI)D2/30189Y11	Dengue virus	ssRNA(+)	1485	Singapore	Singapore	Homo sapiens	blood	2011
MW510758	Yenamandra,S.P., Koo,C., Chiang,S., Lim,H.S.J., Yeo,Z.Y., Ng,L.C., Hapuarachchi,H.C.	National Environment Agency, Environmental Health Institute	Singapore	2021-07-09T00:00:00Z	SG(EHI)D2/30812Y11	Dengue virus	ssRNA(+)	1485	Singapore	Singapore	Homo sapiens	blood	2011
MW510759	Yenamandra,S.P., Koo,C., Chiang,S., Lim,H.S.J., Yeo,Z.Y., Ng,L.C., Hapuarachchi,H.C.	National Environment Agency, Environmental Health Institute	Singapore	2021-07-09T00:00:00Z	SG(EHI)D2/30437Y11	Dengue virus	ssRNA(+)	1485	Singapore	Singapore	Homo sapiens	blood	2011
MW510760	Yenamandra,S.P., Koo,C., Chiang,S., Lim,H.S.J., Yeo,Z.Y., Ng,L.C., Hapuarachchi,H.C.	National Environment Agency, Environmental Health Institute	Singapore	2021-07-09T00:00:00Z	SG(EHI)D2/31351Y11	Dengue virus	ssRNA(+)	1485	Singapore	Singapore	Homo sapiens	blood	2011
MW510761	Yenamandra,S.P., Koo,C., Chiang,S., Lim,H.S.J., Yeo,Z.Y., Ng,L.C., Hapuarachchi,H.C.	National Environment Agency, Environmental Health Institute	Singapore	2021-07-09T00:00:00Z	SG(EHI)D2/31717Y11	Dengue virus	ssRNA(+)	1485	Singapore	Singapore	Homo sapiens	blood	2011
MW510762	Yenamandra,S.P., Koo,C., Chiang,S., Lim,H.S.J., Yeo,Z.Y., Ng,L.C., Hapuarachchi,H.C.	National Environment Agency, Environmental Health Institute	Singapore	2021-07-09T00:00:00Z	SG(EHI)D2/31160Y11	Dengue virus	ssRNA(+)	1485	Singapore	Singapore	Homo sapiens	blood	2011
MW510763	Yenamandra,S.P., Koo,C., Chiang,S., Lim,H.S.J., Yeo,Z.Y., Ng,L.C., Hapuarachchi,H.C.	National Environment Agency, Environmental Health Institute	Singapore	2021-07-09T00:00:00Z	SG(EHI)D2/31682Y11	Dengue virus	ssRNA(+)	1485	Singapore	Singapore	Homo sapiens	blood	2011
MW510764	Yenamandra,S.P., Koo,C., Chiang,S., Lim,H.S.J., Yeo,Z.Y., Ng,L.C., Hapuarachchi,H.C.	National Environment Agency, Environmental Health Institute	Singapore	2021-07-09T00:00:00Z	SG(EHI)D2/31980Y11	Dengue virus	ssRNA(+)	1485	Singapore	Singapore	Homo sapiens	blood	2011
MW510765	Yenamandra,S.P., Koo,C., Chiang,S., Lim,H.S.J., Yeo,Z.Y., Ng,L.C., Hapuarachchi,H.C.	National Environment Agency, Environmental Health Institute	Singapore	2021-07-09T00:00:00Z	SG(EHI)D2/32006Y11	Dengue virus	ssRNA(+)	1485	Singapore	Singapore	Homo sapiens	blood	2011
MW510766	Yenamandra,S.P., Koo,C., Chiang,S., Lim,H.S.J., Yeo,Z.Y., Ng,L.C., Hapuarachchi,H.C.	National Environment Agency, Environmental Health Institute	Singapore	2021-07-09T00:00:00Z	SG(EHI)D2/32427Y11	Dengue virus	ssRNA(+)	1485	Singapore	Singapore	Homo sapiens	blood	2011
MW510767	Yenamandra,S.P., Koo,C., Chiang,S., Lim,H.S.J., Yeo,Z.Y., Ng,L.C., Hapuarachchi,H.C.	National Environment Agency, Environmental Health Institute	Singapore	2021-07-09T00:00:00Z	SG(EHI)D2/33634Y11	Dengue virus	ssRNA(+)	1485	Singapore	Singapore	Homo sapiens	blood	2011
MW510768	Yenamandra,S.P., Koo,C., Chiang,S., Lim,H.S.J., Yeo,Z.Y., Ng,L.C., Hapuarachchi,H.C.	National Environment Agency, Environmental Health Institute	Singapore	2021-07-09T00:00:00Z	SG(EHI)D2/33297Y11	Dengue virus	ssRNA(+)	1485	Singapore	Singapore	Homo sapiens	blood	2011
MW510769	Yenamandra,S.P., Koo,C., Chiang,S., Lim,H.S.J., Yeo,Z.Y., Ng,L.C., Hapuarachchi,H.C.	National Environment Agency, Environmental Health Institute	Singapore	2021-07-09T00:00:00Z	SG(EHI)D2/33692Y11	Dengue virus	ssRNA(+)	1485	Singapore	Singapore	Homo sapiens	blood	2011
MW510770	Yenamandra,S.P., Koo,C., Chiang,S., Lim,H.S.J., Yeo,Z.Y., Ng,L.C., Hapuarachchi,H.C.	National Environment Agency, Environmental Health Institute	Singapore	2021-07-09T00:00:00Z	SG(EHI)D2/33212Y11	Dengue virus	ssRNA(+)	1485	Singapore	Singapore	Homo sapiens	blood	2011
MW510771	Yenamandra,S.P., Koo,C., Chiang,S., Lim,H.S.J., Yeo,Z.Y., Ng,L.C., Hapuarachchi,H.C.	National Environment Agency, Environmental Health Institute	Singapore	2021-07-09T00:00:00Z	SG(EHI)D2/34205Y11	Dengue virus	ssRNA(+)	1485	Singapore	Singapore	Homo sapiens	blood	2011
MW510772	Yenamandra,S.P., Koo,C., Chiang,S., Lim,H.S.J., Yeo,Z.Y., Ng,L.C., Hapuarachchi,H.C.	National Environment Agency, Environmental Health Institute	Singapore	2021-07-09T00:00:00Z	SG(EHI)D2/34790Y11	Dengue virus	ssRNA(+)	1485	Singapore	Singapore	Homo sapiens	blood	2011
MW510773	Yenamandra,S.P., Koo,C., Chiang,S., Lim,H.S.J., Yeo,Z.Y., Ng,L.C., Hapuarachchi,H.C.	National Environment Agency, Environmental Health Institute	Singapore	2021-07-09T00:00:00Z	SG(EHI)D2/34777Y11	Dengue virus	ssRNA(+)	1485	Singapore	Singapore	Homo sapiens	blood	2011
MW510774	Yenamandra,S.P., Koo,C., Chiang,S., Lim,H.S.J., Yeo,Z.Y., Ng,L.C., Hapuarachchi,H.C.	National Environment Agency, Environmental Health Institute	Singapore	2021-07-09T00:00:00Z	SG(EHI)D2/34602Y11	Dengue virus	ssRNA(+)	1485	Singapore	Singapore	Homo sapiens	blood	2011
MW510775	Yenamandra,S.P., Koo,C., Chiang,S., Lim,H.S.J., Yeo,Z.Y., Ng,L.C., Hapuarachchi,H.C.	National Environment Agency, Environmental Health Institute	Singapore	2021-07-09T00:00:00Z	SG(EHI)D2/35857Y11	Dengue virus	ssRNA(+)	1485	Singapore	Singapore	Homo sapiens	blood	2011
MW510776	Yenamandra,S.P., Koo,C., Chiang,S., Lim,H.S.J., Yeo,Z.Y., Ng,L.C., Hapuarachchi,H.C.	National Environment Agency, Environmental Health Institute	Singapore	2021-07-09T00:00:00Z	SG(EHI)D2/39832Y11	Dengue virus	ssRNA(+)	1485	Singapore	Singapore	Homo sapiens	blood	2011
MW510777	Yenamandra,S.P., Koo,C., Chiang,S., Lim,H.S.J., Yeo,Z.Y., Ng,L.C., Hapuarachchi,H.C.	National Environment Agency, Environmental Health Institute	Singapore	2021-07-09T00:00:00Z	SG(EHI)D2/39591Y11	Dengue virus	ssRNA(+)	1485	Singapore	Singapore	Homo sapiens	blood	2011
MW510778	Yenamandra,S.P., Koo,C., Chiang,S., Lim,H.S.J., Yeo,Z.Y., Ng,L.C., Hapuarachchi,H.C.	National Environment Agency, Environmental Health Institute	Singapore	2021-07-09T00:00:00Z	SG(EHI)D2/43205Y11	Dengue virus	ssRNA(+)	1485	Singapore	Singapore	Homo sapiens	blood	2011
MW510779	Yenamandra,S.P., Koo,C., Chiang,S., Lim,H.S.J., Yeo,Z.Y., Ng,L.C., Hapuarachchi,H.C.	National Environment Agency, Environmental Health Institute	Singapore	2021-07-09T00:00:00Z	SG(EHI)D2/45912Y11	Dengue virus	ssRNA(+)	1485	Singapore	Singapore	Homo sapiens	blood	2011
MW510780	Yenamandra,S.P., Koo,C., Chiang,S., Lim,H.S.J., Yeo,Z.Y., Ng,L.C., Hapuarachchi,H.C.	National Environment Agency, Environmental Health Institute	Singapore	2021-07-09T00:00:00Z	SG(EHI)D2/04785Y12	Dengue virus	ssRNA(+)	1485	Singapore	Singapore	Homo sapiens	blood	2012
MW510781	Yenamandra,S.P., Koo,C., Chiang,S., Lim,H.S.J., Yeo,Z.Y., Ng,L.C., Hapuarachchi,H.C.	National Environment Agency, Environmental Health Institute	Singapore	2021-07-09T00:00:00Z	SG(EHI)D2/10641Y12	Dengue virus	ssRNA(+)	1485	Singapore	Singapore	Homo sapiens	blood	2012
MW510782	Yenamandra,S.P., Koo,C., Chiang,S., Lim,H.S.J., Yeo,Z.Y., Ng,L.C., Hapuarachchi,H.C.	National Environment Agency, Environmental Health Institute	Singapore	2021-07-09T00:00:00Z	SG(EHI)D2/12042Y12	Dengue virus	ssRNA(+)	1485	Singapore	Singapore	Homo sapiens	blood	2012
MW510783	Yenamandra,S.P., Koo,C., Chiang,S., Lim,H.S.J., Yeo,Z.Y., Ng,L.C., Hapuarachchi,H.C.	National Environment Agency, Environmental Health Institute	Singapore	2021-07-09T00:00:00Z	SG(EHI)D2/13152Y12	Dengue virus	ssRNA(+)	1485	Singapore	Singapore	Homo sapiens	blood	2012
MW510784	Yenamandra,S.P., Koo,C., Chiang,S., Lim,H.S.J., Yeo,Z.Y., Ng,L.C., Hapuarachchi,H.C.	National Environment Agency, Environmental Health Institute	Singapore	2021-07-09T00:00:00Z	SG(EHI)D2/13511Y12	Dengue virus	ssRNA(+)	1485	Singapore	Singapore	Homo sapiens	blood	2012
MW510785	Yenamandra,S.P., Koo,C., Chiang,S., Lim,H.S.J., Yeo,Z.Y., Ng,L.C., Hapuarachchi,H.C.	National Environment Agency, Environmental Health Institute	Singapore	2021-07-09T00:00:00Z	SG(EHI)D2/13929Y12	Dengue virus	ssRNA(+)	1485	Singapore	Singapore	Homo sapiens	blood	2012
MW510786	Yenamandra,S.P., Koo,C., Chiang,S., Lim,H.S.J., Yeo,Z.Y., Ng,L.C., Hapuarachchi,H.C.	National Environment Agency, Environmental Health Institute	Singapore	2021-07-09T00:00:00Z	SG(EHI)D2/15069Y12	Dengue virus	ssRNA(+)	1485	Singapore	Singapore	Homo sapiens	blood	2012
MW510787	Yenamandra,S.P., Koo,C., Chiang,S., Lim,H.S.J., Yeo,Z.Y., Ng,L.C., Hapuarachchi,H.C.	National Environment Agency, Environmental Health Institute	Singapore	2021-07-09T00:00:00Z	SG(EHI)D2/15257Y12	Dengue virus	ssRNA(+)	1485	Singapore	Singapore	Homo sapiens	blood	2012
MW510788	Yenamandra,S.P., Koo,C., Chiang,S., Lim,H.S.J., Yeo,Z.Y., Ng,L.C., Hapuarachchi,H.C.	National Environment Agency, Environmental Health Institute	Singapore	2021-07-09T00:00:00Z	SG(EHI)D2/15782Y12	Dengue virus	ssRNA(+)	1485	Singapore	Singapore	Homo sapiens	blood	2012
MW510789	Yenamandra,S.P., Koo,C., Chiang,S., Lim,H.S.J., Yeo,Z.Y., Ng,L.C., Hapuarachchi,H.C.	National Environment Agency, Environmental Health Institute	Singapore	2021-07-09T00:00:00Z	SG(EHI)D2/15870Y12	Dengue virus	ssRNA(+)	1485	Singapore	Singapore	Homo sapiens	blood	2012
MW510790	Yenamandra,S.P., Koo,C., Chiang,S., Lim,H.S.J., Yeo,Z.Y., Ng,L.C., Hapuarachchi,H.C.	National Environment Agency, Environmental Health Institute	Singapore	2021-07-09T00:00:00Z	SG(EHI)D2/17178Y12	Dengue virus	ssRNA(+)	1485	Singapore	Singapore	Homo sapiens	blood	2012
MW510791	Yenamandra,S.P., Koo,C., Chiang,S., Lim,H.S.J., Yeo,Z.Y., Ng,L.C., Hapuarachchi,H.C.	National Environment Agency, Environmental Health Institute	Singapore	2021-07-09T00:00:00Z	SG(EHI)D2/18170Y12	Dengue virus	ssRNA(+)	1485	Singapore	Singapore	Homo sapiens	blood	2012
MW510792	Yenamandra,S.P., Koo,C., Chiang,S., Lim,H.S.J., Yeo,Z.Y., Ng,L.C., Hapuarachchi,H.C.	National Environment Agency, Environmental Health Institute	Singapore	2021-07-09T00:00:00Z	SG(EHI)D2/21298Y12	Dengue virus	ssRNA(+)	1485	Singapore	Singapore	Homo sapiens	blood	2012
MW510793	Yenamandra,S.P., Koo,C., Chiang,S., Lim,H.S.J., Yeo,Z.Y., Ng,L.C., Hapuarachchi,H.C.	National Environment Agency, Environmental Health Institute	Singapore	2021-07-09T00:00:00Z	SG(EHI)D2/24131Y12	Dengue virus	ssRNA(+)	1485	Singapore	Singapore	Homo sapiens	blood	2012
MW510794	Yenamandra,S.P., Koo,C., Chiang,S., Lim,H.S.J., Yeo,Z.Y., Ng,L.C., Hapuarachchi,H.C.	National Environment Agency, Environmental Health Institute	Singapore	2021-07-09T00:00:00Z	SG(EHI)D2/24871Y12	Dengue virus	ssRNA(+)	1485	Singapore	Singapore	Homo sapiens	blood	2012
MW510795	Yenamandra,S.P., Koo,C., Chiang,S., Lim,H.S.J., Yeo,Z.Y., Ng,L.C., Hapuarachchi,H.C.	National Environment Agency, Environmental Health Institute	Singapore	2021-07-09T00:00:00Z	SG(EHI)D2/25011Y12	Dengue virus	ssRNA(+)	1485	Singapore	Singapore	Homo sapiens	blood	2012
MW510796	Yenamandra,S.P., Koo,C., Chiang,S., Lim,H.S.J., Yeo,Z.Y., Ng,L.C., Hapuarachchi,H.C.	National Environment Agency, Environmental Health Institute	Singapore	2021-07-09T00:00:00Z	SG(EHI)D2/25245Y12	Dengue virus	ssRNA(+)	1485	Singapore	Singapore	Homo sapiens	blood	2012
MW510797	Yenamandra,S.P., Koo,C., Chiang,S., Lim,H.S.J., Yeo,Z.Y., Ng,L.C., Hapuarachchi,H.C.	National Environment Agency, Environmental Health Institute	Singapore	2021-07-09T00:00:00Z	SG(EHI)D2/25451Y12	Dengue virus	ssRNA(+)	1485	Singapore	Singapore	Homo sapiens	blood	2012
MW510798	Yenamandra,S.P., Koo,C., Chiang,S., Lim,H.S.J., Yeo,Z.Y., Ng,L.C., Hapuarachchi,H.C.	National Environment Agency, Environmental Health Institute	Singapore	2021-07-09T00:00:00Z	SG(EHI)D2/25780Y12	Dengue virus	ssRNA(+)	1485	Singapore	Singapore	Homo sapiens	blood	2012
MW510799	Yenamandra,S.P., Koo,C., Chiang,S., Lim,H.S.J., Yeo,Z.Y., Ng,L.C., Hapuarachchi,H.C.	National Environment Agency, Environmental Health Institute	Singapore	2021-07-09T00:00:00Z	SG(EHI)D2/26396Y12	Dengue virus	ssRNA(+)	1485	Singapore	Singapore	Homo sapiens	blood	2012
MW510800	Yenamandra,S.P., Koo,C., Chiang,S., Lim,H.S.J., Yeo,Z.Y., Ng,L.C., Hapuarachchi,H.C.	National Environment Agency, Environmental Health Institute	Singapore	2021-07-09T00:00:00Z	SG(EHI)D2/26810Y12	Dengue virus	ssRNA(+)	1485	Singapore	Singapore	Homo sapiens	blood	2012
MW510801	Yenamandra,S.P., Koo,C., Chiang,S., Lim,H.S.J., Yeo,Z.Y., Ng,L.C., Hapuarachchi,H.C.	National Environment Agency, Environmental Health Institute	Singapore	2021-07-09T00:00:00Z	SG(EHI)D2/27592Y12	Dengue virus	ssRNA(+)	1485	Singapore	Singapore	Homo sapiens	blood	2012
MW510802	Yenamandra,S.P., Koo,C., Chiang,S., Lim,H.S.J., Yeo,Z.Y., Ng,L.C., Hapuarachchi,H.C.	National Environment Agency, Environmental Health Institute	Singapore	2021-07-09T00:00:00Z	SG(EHI)D2/26397Y12	Dengue virus	ssRNA(+)	1485	Singapore	Singapore	Homo sapiens	blood	2012
MW510803	Yenamandra,S.P., Koo,C., Chiang,S., Lim,H.S.J., Yeo,Z.Y., Ng,L.C., Hapuarachchi,H.C.	National Environment Agency, Environmental Health Institute	Singapore	2021-07-09T00:00:00Z	SG(EHI)D2/27072Y12	Dengue virus	ssRNA(+)	1485	Singapore	Singapore	Homo sapiens	blood	2012
MW510804	Yenamandra,S.P., Koo,C., Chiang,S., Lim,H.S.J., Yeo,Z.Y., Ng,L.C., Hapuarachchi,H.C.	National Environment Agency, Environmental Health Institute	Singapore	2021-07-09T00:00:00Z	SG(EHI)D2/28310Y12	Dengue virus	ssRNA(+)	1485	Singapore	Singapore	Homo sapiens	blood	2012
MW510805	Yenamandra,S.P., Koo,C., Chiang,S., Lim,H.S.J., Yeo,Z.Y., Ng,L.C., Hapuarachchi,H.C.	National Environment Agency, Environmental Health Institute	Singapore	2021-07-09T00:00:00Z	SG(EHI)D2/28480Y12	Dengue virus	ssRNA(+)	1485	Singapore	Singapore	Homo sapiens	blood	2012
MW510806	Yenamandra,S.P., Koo,C., Chiang,S., Lim,H.S.J., Yeo,Z.Y., Ng,L.C., Hapuarachchi,H.C.	National Environment Agency, Environmental Health Institute	Singapore	2021-07-09T00:00:00Z	SG(EHI)D2/30592Y12	Dengue virus	ssRNA(+)	1485	Singapore	Singapore	Homo sapiens	blood	2012
MW510807	Yenamandra,S.P., Koo,C., Chiang,S., Lim,H.S.J., Yeo,Z.Y., Ng,L.C., Hapuarachchi,H.C.	National Environment Agency, Environmental Health Institute	Singapore	2021-07-09T00:00:00Z	SG(EHI)D2/31076Y12	Dengue virus	ssRNA(+)	1485	Singapore	Singapore	Homo sapiens	blood	2012
MW510808	Yenamandra,S.P., Koo,C., Chiang,S., Lim,H.S.J., Yeo,Z.Y., Ng,L.C., Hapuarachchi,H.C.	National Environment Agency, Environmental Health Institute	Singapore	2021-07-09T00:00:00Z	SG(EHI)D2/31127Y12	Dengue virus	ssRNA(+)	1485	Singapore	Singapore	Homo sapiens	blood	2012
MW510809	Yenamandra,S.P., Koo,C., Chiang,S., Lim,H.S.J., Yeo,Z.Y., Ng,L.C., Hapuarachchi,H.C.	National Environment Agency, Environmental Health Institute	Singapore	2021-07-09T00:00:00Z	SG(EHI)D2/31483Y12	Dengue virus	ssRNA(+)	1485	Singapore	Singapore	Homo sapiens	blood	2012
MW510810	Yenamandra,S.P., Koo,C., Chiang,S., Lim,H.S.J., Yeo,Z.Y., Ng,L.C., Hapuarachchi,H.C.	National Environment Agency, Environmental Health Institute	Singapore	2021-07-09T00:00:00Z	SG(EHI)D2/31817Y12	Dengue virus	ssRNA(+)	1485	Singapore	Singapore	Homo sapiens	blood	2012
MW510811	Yenamandra,S.P., Koo,C., Chiang,S., Lim,H.S.J., Yeo,Z.Y., Ng,L.C., Hapuarachchi,H.C.	National Environment Agency, Environmental Health Institute	Singapore	2021-07-09T00:00:00Z	SG(EHI)D2/31948Y12	Dengue virus	ssRNA(+)	1485	Singapore	Singapore	Homo sapiens	blood	2012
MW510812	Yenamandra,S.P., Koo,C., Chiang,S., Lim,H.S.J., Yeo,Z.Y., Ng,L.C., Hapuarachchi,H.C.	National Environment Agency, Environmental Health Institute	Singapore	2021-07-09T00:00:00Z	SG(EHI)D2/32195Y12	Dengue virus	ssRNA(+)	1485	Singapore	Singapore	Homo sapiens	blood	2012
MW510813	Yenamandra,S.P., Koo,C., Chiang,S., Lim,H.S.J., Yeo,Z.Y., Ng,L.C., Hapuarachchi,H.C.	National Environment Agency, Environmental Health Institute	Singapore	2021-07-09T00:00:00Z	SG(EHI)D2/32869Y12	Dengue virus	ssRNA(+)	1485	Singapore	Singapore	Homo sapiens	blood	2012
MW510814	Yenamandra,S.P., Koo,C., Chiang,S., Lim,H.S.J., Yeo,Z.Y., Ng,L.C., Hapuarachchi,H.C.	National Environment Agency, Environmental Health Institute	Singapore	2021-07-09T00:00:00Z	SG(EHI)D2/33479Y12	Dengue virus	ssRNA(+)	1485	Singapore	Singapore	Homo sapiens	blood	2012
MW510815	Yenamandra,S.P., Koo,C., Chiang,S., Lim,H.S.J., Yeo,Z.Y., Ng,L.C., Hapuarachchi,H.C.	National Environment Agency, Environmental Health Institute	Singapore	2021-07-09T00:00:00Z	SG(EHI)D2/33800Y12	Dengue virus	ssRNA(+)	1485	Singapore	Singapore	Homo sapiens	blood	2012
MW510816	Yenamandra,S.P., Koo,C., Chiang,S., Lim,H.S.J., Yeo,Z.Y., Ng,L.C., Hapuarachchi,H.C.	National Environment Agency, Environmental Health Institute	Singapore	2021-07-09T00:00:00Z	SG(EHI)D2/35137Y12	Dengue virus	ssRNA(+)	1485	Singapore	Singapore	Homo sapiens	blood	2012
MW510817	Yenamandra,S.P., Koo,C., Chiang,S., Lim,H.S.J., Yeo,Z.Y., Ng,L.C., Hapuarachchi,H.C.	National Environment Agency, Environmental Health Institute	Singapore	2021-07-09T00:00:00Z	SG(EHI)D2/37068Y12	Dengue virus	ssRNA(+)	1485	Singapore	Singapore	Homo sapiens	blood	2012
MW510818	Yenamandra,S.P., Koo,C., Chiang,S., Lim,H.S.J., Yeo,Z.Y., Ng,L.C., Hapuarachchi,H.C.	National Environment Agency, Environmental Health Institute	Singapore	2021-07-09T00:00:00Z	SG(EHI)D2/38780Y12	Dengue virus	ssRNA(+)	1485	Singapore	Singapore	Homo sapiens	blood	2012
MW510819	Yenamandra,S.P., Koo,C., Chiang,S., Lim,H.S.J., Yeo,Z.Y., Ng,L.C., Hapuarachchi,H.C.	National Environment Agency, Environmental Health Institute	Singapore	2021-07-09T00:00:00Z	SG(EHI)D2/40889Y12	Dengue virus	ssRNA(+)	1485	Singapore	Singapore	Homo sapiens	blood	2012
MW510820	Yenamandra,S.P., Koo,C., Chiang,S., Lim,H.S.J., Yeo,Z.Y., Ng,L.C., Hapuarachchi,H.C.	National Environment Agency, Environmental Health Institute	Singapore	2021-07-09T00:00:00Z	SG(EHI)D2/42229Y12	Dengue virus	ssRNA(+)	1485	Singapore	Singapore	Homo sapiens	blood	2012
MW510821	Yenamandra,S.P., Koo,C., Chiang,S., Lim,H.S.J., Yeo,Z.Y., Ng,L.C., Hapuarachchi,H.C.	National Environment Agency, Environmental Health Institute	Singapore	2021-07-09T00:00:00Z	SG(EHI)D2/43476Y12	Dengue virus	ssRNA(+)	1485	Singapore	Singapore	Homo sapiens	blood	2012
MW510822	Yenamandra,S.P., Koo,C., Chiang,S., Lim,H.S.J., Yeo,Z.Y., Ng,L.C., Hapuarachchi,H.C.	National Environment Agency, Environmental Health Institute	Singapore	2021-07-09T00:00:00Z	SG(EHI)D2/52588Y12	Dengue virus	ssRNA(+)	1485	Singapore	Singapore	Homo sapiens	blood	2012
MW510823	Yenamandra,S.P., Koo,C., Chiang,S., Lim,H.S.J., Yeo,Z.Y., Ng,L.C., Hapuarachchi,H.C.	National Environment Agency, Environmental Health Institute	Singapore	2021-07-09T00:00:00Z	SG(EHI)D2/52685Y12	Dengue virus	ssRNA(+)	1485	Singapore	Singapore	Homo sapiens	blood	2012
MW510824	Yenamandra,S.P., Koo,C., Chiang,S., Lim,H.S.J., Yeo,Z.Y., Ng,L.C., Hapuarachchi,H.C.	National Environment Agency, Environmental Health Institute	Singapore	2021-07-09T00:00:00Z	SG(EHI)D2/01937Y13	Dengue virus	ssRNA(+)	1485	Singapore	Singapore	Homo sapiens	blood	2013
MW510825	Yenamandra,S.P., Koo,C., Chiang,S., Lim,H.S.J., Yeo,Z.Y., Ng,L.C., Hapuarachchi,H.C.	National Environment Agency, Environmental Health Institute	Singapore	2021-07-09T00:00:00Z	SG(EHI)D2/02305Y13	Dengue virus	ssRNA(+)	1485	Singapore	Singapore	Homo sapiens	blood	2013
MW510826	Yenamandra,S.P., Koo,C., Chiang,S., Lim,H.S.J., Yeo,Z.Y., Ng,L.C., Hapuarachchi,H.C.	National Environment Agency, Environmental Health Institute	Singapore	2021-07-09T00:00:00Z	SG(EHI)D2/03157Y13	Dengue virus	ssRNA(+)	1485	Singapore	Singapore	Homo sapiens	blood	2013
MW510827	Yenamandra,S.P., Koo,C., Chiang,S., Lim,H.S.J., Yeo,Z.Y., Ng,L.C., Hapuarachchi,H.C.	National Environment Agency, Environmental Health Institute	Singapore	2021-07-09T00:00:00Z	SG(EHI)D2/03762Y13	Dengue virus	ssRNA(+)	1485	Singapore	Singapore	Homo sapiens	blood	2013
MW510828	Yenamandra,S.P., Koo,C., Chiang,S., Lim,H.S.J., Yeo,Z.Y., Ng,L.C., Hapuarachchi,H.C.	National Environment Agency, Environmental Health Institute	Singapore	2021-07-09T00:00:00Z	SG(EHI)D2/08993Y13	Dengue virus	ssRNA(+)	1485	Singapore	Singapore	Homo sapiens	blood	2013
MW510829	Yenamandra,S.P., Koo,C., Chiang,S., Lim,H.S.J., Yeo,Z.Y., Ng,L.C., Hapuarachchi,H.C.	National Environment Agency, Environmental Health Institute	Singapore	2021-07-09T00:00:00Z	SG(EHI)D2/09114Y13	Dengue virus	ssRNA(+)	1485	Singapore	Singapore	Homo sapiens	blood	2013
MW510830	Yenamandra,S.P., Koo,C., Chiang,S., Lim,H.S.J., Yeo,Z.Y., Ng,L.C., Hapuarachchi,H.C.	National Environment Agency, Environmental Health Institute	Singapore	2021-07-09T00:00:00Z	SG(EHI)D2/11200Y13	Dengue virus	ssRNA(+)	1485	Singapore	Singapore	Homo sapiens	blood	2013
MW510831	Yenamandra,S.P., Koo,C., Chiang,S., Lim,H.S.J., Yeo,Z.Y., Ng,L.C., Hapuarachchi,H.C.	National Environment Agency, Environmental Health Institute	Singapore	2021-07-09T00:00:00Z	SG(EHI)D2/12094Y13	Dengue virus	ssRNA(+)	1485	Singapore	Singapore	Homo sapiens	blood	2013
MW510832	Yenamandra,S.P., Koo,C., Chiang,S., Lim,H.S.J., Yeo,Z.Y., Ng,L.C., Hapuarachchi,H.C.	National Environment Agency, Environmental Health Institute	Singapore	2021-07-09T00:00:00Z	SG(EHI)D2/14137Y13	Dengue virus	ssRNA(+)	1485	Singapore	Singapore	Homo sapiens	blood	2013
MW510833	Yenamandra,S.P., Koo,C., Chiang,S., Lim,H.S.J., Yeo,Z.Y., Ng,L.C., Hapuarachchi,H.C.	National Environment Agency, Environmental Health Institute	Singapore	2021-07-09T00:00:00Z	SG(EHI)D2/15460Y13	Dengue virus	ssRNA(+)	1485	Singapore	Singapore	Homo sapiens	blood	2013
MW510834	Yenamandra,S.P., Koo,C., Chiang,S., Lim,H.S.J., Yeo,Z.Y., Ng,L.C., Hapuarachchi,H.C.	National Environment Agency, Environmental Health Institute	Singapore	2021-07-09T00:00:00Z	SG(EHI)D2/28108Y13	Dengue virus	ssRNA(+)	1485	Singapore	Singapore	Homo sapiens	blood	2013
MW510835	Yenamandra,S.P., Koo,C., Chiang,S., Lim,H.S.J., Yeo,Z.Y., Ng,L.C., Hapuarachchi,H.C.	National Environment Agency, Environmental Health Institute	Singapore	2021-07-09T00:00:00Z	SG(EHI)D2/31470Y13	Dengue virus	ssRNA(+)	1485	Singapore	Singapore	Homo sapiens	blood	2013
MW510836	Yenamandra,S.P., Koo,C., Chiang,S., Lim,H.S.J., Yeo,Z.Y., Ng,L.C., Hapuarachchi,H.C.	National Environment Agency, Environmental Health Institute	Singapore	2021-07-09T00:00:00Z	SG(EHI)D2/31611Y13	Dengue virus	ssRNA(+)	1485	Singapore	Singapore	Homo sapiens	blood	2013
MW510837	Yenamandra,S.P., Koo,C., Chiang,S., Lim,H.S.J., Yeo,Z.Y., Ng,L.C., Hapuarachchi,H.C.	National Environment Agency, Environmental Health Institute	Singapore	2021-07-09T00:00:00Z	SG(EHI)D2/44885Y15	Dengue virus	ssRNA(+)	1485	Singapore	Singapore	Homo sapiens	blood	2015
[truncated: 4,629 more rows]
